# Supplementary material for: Caldesmon controls stress fiber force-balance through dynamic cross-linking of myosin II and actin-tropomyosin filaments
Source: Nat Commun. 2022 Oct 13;13:6032. doi: 10.1038/s41467-022-33688-w (PMC9561149; doi:10.1038/s41467-022-33688-w)
Supplement: Supplementary file 15 — Source Data [file 41467_2022_33688_MOESM15_ESM.zip]

Archive with 2 entries (2 files):
- SourceDataFile.xlsx
- SourceDataFile_Gels.pdf
