# Supplementary material for: Caldesmon controls stress fiber force-balance through dynamic cross-linking of myosin II and actin-tropomyosin filaments
Source: Nat Commun. 2022 Oct 13;13:6032. doi: 10.1038/s41467-022-33688-w (PMC9561149; doi:10.1038/s41467-022-33688-w)
Supplement: Supplementary file 15 — Source Data [file 41467_2022_33688_MOESM15_ESM.zip › SourceDataFile.xlsx]

## Sheet: Fig. 1
FRAP recovery data for Caldesmon (control)_Figure 1b, 1e-f																												FRAP recovery data for Caldesmon (amBlbb)_Figure 1c and 1f
Time 6.0083 sec - Bleach																												Time 6.0093 sec - Bleach
Recovery data obtained after normalizing bleached region (ROI) with adjusent non-bleached region																												Recovery data obtained after normalizing bleached region (ROI) with adjusent non-bleached region
Time (sec)	Expt. 1										Expt. 2					Expt. 3						Avg.	N	SD	SEM			Time (sec)	Expt. 1							Expt. 2						Expt. 3					Avg.	N	SD
	ROI1	ROI2	ROI3	ROI4	ROI5	ROI6	ROI7	ROI8	ROI9	ROI10	ROI11	ROI12	ROI13	ROI14	ROI15	ROI16	ROI17	ROI18	ROI19	ROI20	ROI21								ROI1	ROI2	ROI3	ROI4	ROI5	ROI6	ROI7	ROI8	ROI9	ROI10	ROI11	ROI12	ROI13	ROI14	ROI15	ROI16	ROI17	ROI18
6.0083	0	0	0	0	0	0	0	0	0	0	0	0	0	0	0	0	0	0	0	0	0	0	21	0	0			6.0093	0	0	0	0	0	0	0	0	0	0	0	0	0	0	0	0	0	0	0	18	0
6.1084	0.037008	0.038761	0.033009	0.041454	0.06053	0.056292	0.064854	0.033296	0.04475	0.091064	0.081022	0.039547	0.080011	0.108873	0.06472	0.064855	0.028009	0.041529	0.042986	0.034866	0.052	0.0542589	21	0.0216254	0.00471905			6.1095	0.050849	0.06521	0.073419	0.033257	0.064762	0.049404	0.033359	0.073612	0.055283	0.036734	0.023222	0.053244	0.06524	0.024531	0.036819	0.042938	0.092002	0.063315	0.0520667	18	0.0188089
6.2085	0.072569	0.075874	0.064863	0.080972	0.117058	0.108733	0.125015	0.065409	0.087296	0.172914	0.154125	0.077179	0.153062	0.204687	0.122744	0.124548	0.055057	0.081011	0.083933	0.068393	0.10092	0.104589	21	0.0400874	0.00874779			6.2096	0.098469	0.12612	0.140211	0.065068	0.124912	0.095795	0.065278	0.14029	0.107227	0.072029	0.045813	0.103469	0.125543	0.048356	0.07227	0.083628	0.171305	0.121622	0.100411	18	0.0348756
6.3087	0.106741	0.111408	0.095603	0.118646	0.16985	0.157588	0.180823	0.096381	0.127745	0.246482	0.220083	0.112988	0.21976	0.289007	0.174763	0.179491	0.081178	0.118546	0.12294	0.10063	0.146942	0.151314	21	0.05577	0.01217			6.3098	0.143065	0.183013	0.200974	0.095493	0.180779	0.139356	0.095819	0.200687	0.156033	0.10594	0.06779	0.150847	0.181282	0.071494	0.106405	0.122188	0.239662	0.175319	0.145341	18	0.0485768
6.4088	0.139576	0.145432	0.125266	0.154562	0.219152	0.203101	0.232593	0.126252	0.166202	0.312606	0.279593	0.147062	0.280658	0.363213	0.221399	0.230061	0.106402	0.15423	0.160098	0.131629	0.190237	0.19473	21	0.069013	0.0150599			6.4099	0.18483	0.236154	0.256252	0.124595	0.232667	0.180261	0.125043	0.255394	0.201891	0.138523	0.08917	0.195539	0.232804	0.093966	0.139272	0.15873	0.298584	0.224769	0.187136	18	0.0602355
6.509	0.171129	0.178008	0.15389	0.188801	0.265195	0.245501	0.280617	0.155061	0.202763	0.372039	0.333287	0.179486	0.336258	0.428517	0.263209	0.276607	0.13076	0.188155	0.195494	0.161436	0.230968	0.235104	21	0.0801164	0.0174828			6.5101	0.223944	0.28579	0.306541	0.152429	0.280861	0.21867	0.153004	0.304947	0.244979	0.169829	0.109968	0.237697	0.280426	0.11579	0.170918	0.193358	0.349373	0.270308	0.226046	18	0.0701305
6.6091	0.201448	0.209198	0.181513	0.221442	0.308194	0.285001	0.325166	0.182846	0.237523	0.425458	0.381733	0.21034	0.387023	0.485988	0.300693	0.319448	0.154283	0.220408	0.229212	0.190098	0.269285	0.272681	21	0.0893455	0.0194968			6.6102	0.260574	0.332154	0.352291	0.179053	0.325622	0.254738	0.179759	0.349832	0.285464	0.199909	0.130202	0.277465	0.324445	0.136985	0.201388	0.226175	0.393152	0.312246	0.262303	18	0.0785006
6.7092	0.230581	0.239062	0.208169	0.252559	0.348351	0.3218	0.366491	0.209644	0.270571	0.473472	0.425444	0.239699	0.433373	0.536565	0.334298	0.358879	0.176999	0.251071	0.261331	0.217658	0.305333	0.307683	21	0.0969349	0.0211529			6.7104	0.294878	0.37546	0.393911	0.204518	0.367197	0.288605	0.20536	0.390489	0.323503	0.228809	0.149885	0.314978	0.365133	0.15757	0.230727	0.257273	0.430888	0.350867	0.296114	18	0.0855523
6.8094	0.258577	0.267656	0.233892	0.282224	0.385853	0.356081	0.404827	0.235489	0.30199	0.516627	0.464882	0.267636	0.475692	0.581075	0.364426	0.395173	0.198935	0.280222	0.291929	0.244159	0.339245	0.340314	21	0.103092	0.0224965			6.8106	0.327004	0.41591	0.431774	0.228874	0.40581	0.320407	0.229855	0.427316	0.359245	0.256578	0.169034	0.350365	0.402741	0.177561	0.258977	0.286744	0.463416	0.386434	0.327669	18	0.0914634
6.9095	0.285477	0.295034	0.258715	0.310504	0.420876	0.388018	0.440388	0.260416	0.331861	0.555416	0.500465	0.294219	0.51433	0.620245	0.391436	0.428578	0.220118	0.307935	0.321075	0.269641	0.371148	0.370757	21	0.108	0.0235674			6.9107	0.35709	0.453692	0.466219	0.252171	0.441674	0.350269	0.253293	0.460674	0.392828	0.283258	0.187662	0.383745	0.437504	0.196976	0.286177	0.314671	0.491453	0.419189	0.357141	18	0.0963873
7.0096	0.311327	0.321248	0.282668	0.337464	0.453584	0.41777	0.473377	0.284457	0.360261	0.59028	0.53257	0.319515	0.549607	0.654718	0.415651	0.459325	0.240575	0.334283	0.34884	0.294144	0.401161	0.399182	21	0.11182	0.0244012			7.0109	0.385267	0.488983	0.497555	0.274453	0.474984	0.37831	0.275719	0.490889	0.424382	0.308893	0.205784	0.415233	0.469636	0.215832	0.312366	0.341137	0.515621	0.449353	0.384689	18	0.100457
7.1098	0.336165	0.346346	0.305784	0.363166	0.48413	0.445488	0.503978	0.307643	0.387261	0.621616	0.561538	0.343586	0.581817	0.685054	0.43736	0.487624	0.26033	0.359331	0.375289	0.317705	0.429397	0.425743	21	0.114697	0.0250289			7.111	0.411654	0.521947	0.526063	0.295766	0.505922	0.404641	0.297178	0.518258	0.454031	0.333523	0.223414	0.444936	0.499336	0.234145	0.337583	0.366218	0.536453	0.477131	0.410456	18	0.103786
7.2099	0.360033	0.370378	0.32809	0.387668	0.512657	0.471309	0.532366	0.330005	0.412931	0.649781	0.587674	0.366491	0.611225	0.711752	0.456823	0.513671	0.279407	0.383144	0.400484	0.34036	0.455959	0.450581	21	0.116756	0.0254783			7.2112	0.436366	0.552737	0.551998	0.316151	0.534657	0.429366	0.31771	0.543048	0.481888	0.357188	0.240564	0.472955	0.526789	0.25193	0.361864	0.389986	0.55441	0.502713	0.434573	18	0.106475
7.3101	0.382969	0.393387	0.349615	0.411026	0.539298	0.495364	0.558699	0.351573	0.437336	0.675097	0.611255	0.388286	0.638075	0.735248	0.474272	0.537646	0.29783	0.405784	0.424484	0.362145	0.480948	0.473826	21	0.11811	0.0257736			7.3113	0.459508	0.581496	0.575591	0.335649	0.561346	0.452583	0.337356	0.565504	0.508063	0.379926	0.257248	0.499386	0.552164	0.269203	0.385242	0.412509	0.569888	0.526271	0.457163	18	0.108609
7.4102	0.405007	0.415417	0.370387	0.433294	0.564178	0.517775	0.583127	0.372373	0.460538	0.697851	0.632531	0.409026	0.66259	0.755925	0.489915	0.559712	0.31562	0.427307	0.447347	0.383092	0.504457	0.495594	21	0.118856	0.0259366			7.4115	0.481182	0.608359	0.597055	0.354299	0.586134	0.474384	0.356154	0.585843	0.532656	0.401773	0.273479	0.524318	0.575619	0.285978	0.407753	0.433854	0.583229	0.547967	0.478335	18	0.110263
7.5103	0.426184	0.436511	0.390432	0.454522	0.587413	0.538652	0.605787	0.392435	0.482597	0.718302	0.651728	0.428761	0.684973	0.774121	0.50394	0.580022	0.3328	0.447769	0.469126	0.403234	0.526572	0.515994	21	0.119083	0.025986			7.5116	0.501479	0.633451	0.616582	0.372136	0.609157	0.494855	0.374141	0.604267	0.555764	0.422764	0.289269	0.547836	0.597299	0.30227	0.429427	0.454081	0.594729	0.567947	0.498192	18	0.111503
7.6105	0.446534	0.456708	0.409775	0.47476	0.609112	0.558101	0.626807	0.411784	0.50357	0.736684	0.669048	0.44754	0.705409	0.790135	0.516513	0.598716	0.349391	0.467222	0.489872	0.422603	0.547378	0.535127	21	0.118867	0.0259389			7.6118	0.520488	0.656887	0.634345	0.389198	0.63054	0.514078	0.391352	0.620955	0.577476	0.442932	0.304629	0.570022	0.617339	0.318092	0.450296	0.473249	0.604642	0.586346	0.516826	18	0.112386
7.7106	0.466088	0.476045	0.428441	0.494053	0.629377	0.57622	0.646307	0.430444	0.523509	0.753206	0.684676	0.46541	0.724068	0.804228	0.527785	0.615922	0.365412	0.485717	0.509635	0.441226	0.566951	0.553082	21	0.118276	0.02581			7.712	0.538289	0.678779	0.650506	0.405517	0.650401	0.532129	0.407819	0.636071	0.597877	0.46231	0.319572	0.590949	0.635862	0.333458	0.47039	0.491415	0.613186	0.603291	0.534323	18	0.11296
7.8108	0.484877	0.49456	0.446454	0.512446	0.648302	0.5931	0.664396	0.448442	0.542466	0.768056	0.698776	0.482414	0.741104	0.816631	0.537891	0.631759	0.380884	0.503299	0.528462	0.459134	0.585365	0.569944	21	0.117371	0.0256125			7.8121	0.554961	0.699226	0.665208	0.421125	0.668848	0.549078	0.423576	0.649763	0.617045	0.480929	0.334109	0.61069	0.652983	0.348382	0.489738	0.508629	0.620552	0.618895	0.550763	18	0.113269
7.9109	0.502932	0.512288	0.463837	0.52998	0.665976	0.608825	0.681176	0.4658	0.560489	0.781404	0.711498	0.498594	0.756658	0.827545	0.546951	0.646336	0.395825	0.520015	0.546395	0.476354	0.602688	0.585789	21	0.116203	0.0253577			7.9123	0.570574	0.718325	0.678582	0.436055	0.68598	0.564994	0.438653	0.662166	0.635056	0.498819	0.348251	0.629312	0.668808	0.362876	0.508367	0.524942	0.6269	0.633266	0.566218	18	0.11335
8.011	0.520282	0.529262	0.48061	0.546695	0.682482	0.623475	0.696741	0.482541	0.577623	0.793401	0.722976	0.51399	0.770859	0.837151	0.555074	0.659752	0.410253	0.535906	0.563479	0.492912	0.618984	0.600688	21	0.114821	0.0250559			8.0124	0.585195	0.736165	0.69075	0.450334	0.701893	0.579939	0.453079	0.673399	0.651978	0.516007	0.362009	0.646878	0.683436	0.376952	0.526304	0.540401	0.632372	0.6465	0.580755	18	0.113237
8.1112	0.536953	0.545514	0.496797	0.56263	0.697896	0.637122	0.711181	0.498687	0.593914	0.804184	0.733333	0.528641	0.783826	0.845604	0.562356	0.6721	0.424186	0.551014	0.579752	0.508833	0.634315	0.614707	21	0.113263	0.0247161			8.1126	0.598888	0.752828	0.701819	0.463992	0.716673	0.593972	0.466882	0.683575	0.667878	0.532522	0.375393	0.663448	0.696957	0.390622	0.543575	0.555051	0.637089	0.658687	0.594436	18	0.11296
8.2113	0.552973	0.561074	0.512417	0.577822	0.712292	0.649836	0.724575	0.514259	0.609402	0.813876	0.742677	0.542582	0.795664	0.853043	0.568884	0.683466	0.437641	0.565377	0.595255	0.524143	0.648738	0.627905	21	0.111568	0.0243461			8.2127	0.611712	0.768393	0.711889	0.477056	0.7304	0.60715	0.48009	0.692792	0.682818	0.548389	0.388413	0.679079	0.709455	0.403899	0.560205	0.568934	0.641155	0.669911	0.607319	18	0.112542
8.3114	0.568366	0.575973	0.527491	0.592304	0.725736	0.661681	0.737001	0.529278	0.624126	0.822587	0.751108	0.555848	0.806473	0.85959	0.574737	0.693928	0.450634	0.579032	0.610022	0.538864	0.662307	0.640337	21	0.109766	0.0239528			8.3129	0.623722	0.782931	0.72105	0.489551	0.74315	0.619524	0.492727	0.701141	0.696856	0.563635	0.401079	0.693824	0.721007	0.416793	0.576217	0.58209	0.64466	0.680247	0.619456	18	0.112008
8.4116	0.583158	0.590238	0.542037	0.606111	0.738292	0.672715	0.748527	0.543763	0.638125	0.830417	0.758714	0.568472	0.816342	0.865352	0.579984	0.703556	0.463182	0.592014	0.624089	0.553019	0.675071	0.652056	21	0.107884	0.0235423			8.413	0.634969	0.79651	0.729384	0.501503	0.754992	0.631143	0.50482	0.708703	0.710045	0.578284	0.413401	0.707733	0.731685	0.429316	0.591634	0.594558	0.647681	0.689765	0.630896	18	0.111376
8.5117	0.597372	0.603897	0.556073	0.619273	0.750017	0.682995	0.759219	0.557733	0.651435	0.837454	0.765578	0.580483	0.825353	0.870422	0.584689	0.712419	0.475299	0.604356	0.63749	0.56663	0.68708	0.663108	21	0.105948	0.0231198			8.5132	0.645502	0.809194	0.736966	0.512934	0.76599	0.642054	0.51639	0.715553	0.722438	0.592358	0.425388	0.720853	0.741555	0.441477	0.606479	0.606373	0.650285	0.698531	0.641684	18	0.110664
8.6119	0.61103	0.616974	0.569618	0.63182	0.760967	0.692572	0.769138	0.571206	0.664089	0.84378	0.77177	0.591914	0.83358	0.874884	0.588906	0.720576	0.487	0.616089	0.650255	0.579718	0.698377	0.673536	21	0.103979	0.0226902			8.6134	0.655366	0.821041	0.743864	0.523867	0.776206	0.652299	0.527461	0.721757	0.734082	0.605881	0.437049	0.733229	0.750678	0.453289	0.620772	0.61757	0.652529	0.706604	0.651864	18	0.109887
8.712	0.624154	0.629496	0.58269	0.643782	0.771194	0.701493	0.778339	0.584201	0.676119	0.849465	0.777357	0.60279	0.841091	0.878811	0.592687	0.728084	0.4983	0.627244	0.662415	0.592303	0.709005	0.683382	21	0.101995	0.0222572			8.7135	0.664604	0.832107	0.750139	0.534325	0.785693	0.661919	0.538054	0.727378	0.745023	0.618874	0.448393	0.744904	0.75911	0.46476	0.634534	0.62818	0.654464	0.714038	0.661472	18	0.109059
8.8121	0.636765	0.641485	0.595303	0.655186	0.780744	0.709804	0.786874	0.596734	0.687556	0.854575	0.782398	0.613139	0.847949	0.882267	0.596077	0.734994	0.509212	0.637849	0.673999	0.604405	0.719003	0.692682	21	0.100013	0.0218245			8.8137	0.673256	0.842443	0.755847	0.544328	0.794506	0.670953	0.548189	0.732468	0.755303	0.631358	0.459429	0.755917	0.766905	0.4759	0.647785	0.638235	0.656132	0.720884	0.670547	18	0.108191
8.9123	0.648883	0.652964	0.607476	0.666057	0.789663	0.717547	0.794792	0.608821	0.69843	0.859168	0.786947	0.622988	0.85421	0.885308	0.599116	0.741355	0.51975	0.647931	0.685033	0.616041	0.728409	0.701471	21	0.0980448	0.0213951			8.9138	0.681358	0.852098	0.761041	0.553895	0.80269	0.679436	0.557888	0.737079	0.764962	0.643353	0.470165	0.766305	0.774109	0.48672	0.660544	0.647764	0.657569	0.727189	0.67912	18	0.107293
9.0124	0.660528	0.663954	0.619222	0.676421	0.797993	0.724761	0.802137	0.620479	0.708769	0.863296	0.79105	0.632359	0.859928	0.887985	0.601841	0.747209	0.529926	0.657516	0.695544	0.62723	0.737257	0.709781	21	0.0961044	0.0209717			9.014	0.688945	0.861116	0.765765	0.563046	0.810292	0.687401	0.567167	0.741256	0.774037	0.654878	0.48061	0.776105	0.780769	0.497228	0.672829	0.656794	0.658808	0.732995	0.687225	18	0.106375
9.1125	0.671717	0.674478	0.630557	0.686301	0.805772	0.731481	0.80895	0.631722	0.718597	0.867007	0.794753	0.641276	0.865147	0.89034	0.604283	0.752597	0.539753	0.666629	0.705557	0.637989	0.745582	0.717642	21	0.0942012	0.0205564			9.1141	0.696051	0.869539	0.770063	0.571799	0.817353	0.69488	0.576046	0.745039	0.782565	0.665951	0.49077	0.785349	0.786924	0.507433	0.684658	0.665351	0.659876	0.738342	0.694888	18	0.105445
9.2127	0.682469	0.684554	0.641495	0.695719	0.813036	0.737741	0.81527	0.642566	0.727942	0.870342	0.798094	0.649762	0.869913	0.892413	0.606473	0.757557	0.549243	0.675292	0.715096	0.648334	0.753413	0.725082	21	0.092344	0.0201511			9.2143	0.702706	0.877407	0.773973	0.580171	0.823911	0.701904	0.584542	0.748466	0.790577	0.67659	0.500654	0.794069	0.792614	0.517344	0.696048	0.67346	0.660797	0.743267	0.702139	18	0.104509
9.3128	0.692801	0.694201	0.65205	0.704699	0.819821	0.743573	0.821133	0.653025	0.736826	0.87334	0.801108	0.657836	0.874264	0.894237	0.608437	0.762121	0.558407	0.683528	0.724182	0.658282	0.760781	0.732126	21	0.09054	0.0197575			9.3144	0.708938	0.884756	0.77753	0.588178	0.830001	0.708499	0.592672	0.75157	0.798105	0.686813	0.51027	0.802294	0.797873	0.526969	0.707014	0.681145	0.661591	0.747801	0.709001	18	0.103573
9.413	0.702729	0.703438	0.662236	0.713259	0.826157	0.749006	0.826572	0.663111	0.745273	0.876034	0.803828	0.665519	0.878237	0.895843	0.610197	0.766323	0.567257	0.691358	0.732838	0.667848	0.767712	0.738799	21	0.0887955	0.0193768			9.4146	0.714775	0.89162	0.780766	0.595837	0.835658	0.714691	0.60045	0.754382	0.805179	0.696635	0.519624	0.810054	0.802734	0.536317	0.717573	0.688428	0.662275	0.751978	0.715499	18	0.102644
9.5131	0.712269	0.712282	0.672065	0.721419	0.832074	0.754068	0.831617	0.672839	0.753303	0.878456	0.806281	0.67283	0.881865	0.897256	0.611775	0.77019	0.575803	0.698802	0.741083	0.677045	0.774232	0.745122	21	0.0871152	0.0190101			9.5148	0.720241	0.898032	0.78371	0.603163	0.840913	0.720506	0.607893	0.756929	0.811825	0.706072	0.528725	0.817373	0.807227	0.545396	0.72774	0.695329	0.662864	0.755823	0.721653	18	0.101724
9.6132	0.721436	0.72075	0.681551	0.729199	0.8376	0.758783	0.836297	0.682222	0.760937	0.880632	0.808495	0.679787	0.885176	0.898499	0.613189	0.773749	0.584056	0.705879	0.748937	0.68589	0.780366	0.751116	21	0.0855027	0.0186582			9.6149	0.72536	0.904021	0.786389	0.610169	0.845793	0.725967	0.615014	0.759235	0.81807	0.715139	0.537577	0.824277	0.81138	0.554213	0.73753	0.701869	0.663372	0.759365	0.727486	18	0.100819
9.7134	0.730245	0.728858	0.690704	0.736615	0.842761	0.763176	0.840639	0.691271	0.768196	0.882589	0.810493	0.686407	0.8882	0.899593	0.614458	0.777026	0.592026	0.712607	0.756419	0.694394	0.786137	0.756801	21	0.0839615	0.0183219			9.7151	0.730153	0.909615	0.788825	0.616871	0.850325	0.731094	0.621828	0.761325	0.823937	0.723851	0.54619	0.83079	0.815219	0.562776	0.746955	0.708067	0.66381	0.762627	0.733014	18	0.099931
9.8135	0.738709	0.736621	0.699537	0.743686	0.84758	0.767268	0.844666	0.699998	0.775097	0.884347	0.812295	0.692707	0.890961	0.900556	0.615595	0.780041	0.599722	0.719004	0.763546	0.702571	0.791566	0.762194	21	0.0824935	0.0180016			9.8152	0.734643	0.91484	0.791042	0.623281	0.854535	0.735909	0.628348	0.763218	0.82945	0.732222	0.554568	0.836934	0.818767	0.571093	0.756031	0.71394	0.664188	0.76563	0.738258	18	0.099063
9.9136	0.746842	0.744054	0.70806	0.750426	0.852081	0.771081	0.848402	0.708415	0.781657	0.885928	0.813921	0.698701	0.893482	0.901404	0.616614	0.782816	0.607154	0.725085	0.770336	0.710435	0.796673	0.767313	21	0.0811004	0.0176976			9.9154	0.738847	0.91972	0.793058	0.629412	0.858445	0.74043	0.634587	0.764932	0.83463	0.740264	0.562718	0.842729	0.822047	0.57917	0.76477	0.719506	0.664514	0.768397	0.743232	18	0.0982175
10.0138	0.754658	0.75117	0.716286	0.756852	0.856284	0.774632	0.851868	0.716533	0.787895	0.887348	0.815388	0.704405	0.895783	0.902149	0.617528	0.785371	0.614331	0.730866	0.776803	0.717996	0.801477	0.772173	21	0.0797823	0.0174099			10.0155	0.742785	0.924279	0.794892	0.635277	0.862077	0.744675	0.640556	0.766485	0.839498	0.747992	0.570647	0.848196	0.825079	0.587014	0.773184	0.724781	0.664794	0.770944	0.747953	18	0.0973965
10.1139	0.762168	0.757984	0.724223	0.762977	0.86021	0.777941	0.855083	0.724363	0.793825	0.888625	0.816712	0.709832	0.897884	0.902806	0.618347	0.787722	0.621262	0.736362	0.782964	0.725266	0.805998	0.776788	21	0.0785402	0.0171389			10.1157	0.746472	0.928537	0.796561	0.640886	0.86545	0.748661	0.646267	0.767891	0.844071	0.755416	0.578361	0.853353	0.827881	0.594632	0.781285	0.729779	0.665036	0.77329	0.752435	18	0.0966011
10.2141	0.769385	0.764509	0.731883	0.768817	0.863876	0.781024	0.858065	0.731914	0.799463	0.889773	0.817907	0.714997	0.899803	0.903383	0.619082	0.789886	0.627955	0.741587	0.788833	0.732257	0.81025	0.781174	21	0.0773732	0.0168842			10.2158	0.749926	0.932514	0.79808	0.646251	0.868582	0.752405	0.651733	0.769166	0.848368	0.76255	0.585865	0.858218	0.830471	0.60203	0.789086	0.734516	0.665244	0.77545	0.756692	18	0.0958328
10.3142	0.776319	0.770755	0.739274	0.774384	0.8673	0.783895	0.860831	0.739197	0.804823	0.890804	0.818984	0.719911	0.901555	0.903892	0.61974	0.791878	0.634419	0.746555	0.794424	0.738979	0.81425	0.785341	21	0.0762806	0.0166458			10.316	0.75316	0.936229	0.799461	0.651382	0.871492	0.75592	0.656962	0.77032	0.852405	0.769404	0.593165	0.862806	0.832865	0.609216	0.796597	0.739005	0.665424	0.77744	0.760736	18	0.0950923
10.4143	0.782982	0.776737	0.746407	0.779692	0.870497	0.786571	0.863398	0.746221	0.809919	0.891731	0.819957	0.724588	0.903154	0.904339	0.620331	0.793711	0.640661	0.751278	0.79975	0.745443	0.818014	0.789304	21	0.075261	0.0164233			10.4162	0.756189	0.939699	0.800717	0.65629	0.874195	0.75922	0.661965	0.771365	0.856199	0.77599	0.600266	0.867135	0.835078	0.616194	0.803828	0.743259	0.665579	0.779272	0.76458	18	0.0943806
10.5145	0.789385	0.782463	0.75329	0.784751	0.873483	0.789063	0.865778	0.752995	0.814764	0.892565	0.820834	0.729038	0.904614	0.904733	0.62086	0.795399	0.646688	0.755768	0.804823	0.751659	0.821554	0.793072	21	0.0743133	0.0162165			10.5163	0.759025	0.94294	0.80186	0.660985	0.876705	0.762319	0.666753	0.772312	0.859763	0.782317	0.607175	0.871218	0.837124	0.622972	0.810792	0.74729	0.665712	0.780959	0.768234	18	0.0936976
10.6146	0.795538	0.787946	0.759932	0.789575	0.876272	0.791385	0.867987	0.759529	0.819371	0.893314	0.821625	0.733272	0.905947	0.905079	0.621335	0.796952	0.652509	0.760036	0.809656	0.757635	0.824885	0.796656	21	0.0734351	0.0160248			10.6165	0.761682	0.945967	0.8029	0.665475	0.879036	0.76523	0.671334	0.773169	0.863112	0.788397	0.613895	0.87507	0.839015	0.629554	0.817496	0.75111	0.665828	0.782513	0.77171	18	0.0930438
10.7147	0.80145	0.793196	0.766342	0.794173	0.878876	0.793548	0.870035	0.76583	0.82375	0.893987	0.82234	0.737302	0.907165	0.905384	0.62176	0.798381	0.65813	0.764094	0.814259	0.763382	0.828018	0.800067	21	0.0726244	0.015848			10.7166	0.764169	0.948795	0.803846	0.66977	0.881201	0.767962	0.675717	0.773946	0.866259	0.794238	0.620434	0.878703	0.840762	0.635946	0.823952	0.75473	0.665927	0.783944	0.775017	18	0.0924191
10.8149	0.807131	0.798223	0.772527	0.798557	0.881308	0.795563	0.871935	0.771907	0.827914	0.894592	0.822984	0.741136	0.908276	0.905652	0.622141	0.799697	0.663558	0.767952	0.818645	0.768908	0.830966	0.803313	21	0.0718789	0.0156853			10.8168	0.766499	0.951436	0.804707	0.673878	0.883212	0.770528	0.679911	0.77465	0.869216	0.799851	0.626794	0.882131	0.842378	0.642154	0.830168	0.758161	0.666012	0.785262	0.778164	18	0.0918236
10.915	0.81259	0.803036	0.778496	0.802736	0.883579	0.79744	0.873698	0.777769	0.831872	0.895136	0.823565	0.744784	0.909291	0.905888	0.622483	0.800908	0.6688	0.77162	0.822822	0.774221	0.833739	0.806403	21	0.071196	0.0155362			10.9169	0.768681	0.953903	0.80549	0.677807	0.88508	0.772938	0.683924	0.775287	0.871994	0.805244	0.632982	0.885364	0.843871	0.648184	0.836153	0.761412	0.666086	0.786476	0.78116	18	0.0912565
11.0152	0.817836	0.807644	0.784256	0.80672	0.885701	0.799189	0.875334	0.783422	0.835636	0.895625	0.82409	0.748256	0.910217	0.906096	0.62279	0.802023	0.673862	0.775107	0.826801	0.779331	0.836348	0.809347	21	0.070573	0.0154003			11.0171	0.770724	0.956208	0.806202	0.681565	0.886815	0.775201	0.687764	0.775865	0.874604	0.810425	0.639001	0.888413	0.845251	0.654039	0.841916	0.764493	0.666149	0.787593	0.784013	18	0.090718
11.1153	0.822876	0.812056	0.789814	0.810518	0.887682	0.800818	0.87685	0.788874	0.839214	0.896064	0.824563	0.751559	0.911063	0.906279	0.623065	0.803049	0.678751	0.778422	0.830592	0.784244	0.838802	0.81215	21	0.0700069	0.0152768			11.1172	0.772638	0.95836	0.80685	0.68516	0.888426	0.777325	0.691438	0.776388	0.877056	0.815403	0.644857	0.89129	0.846527	0.659726	0.847464	0.767412	0.666204	0.788623	0.78673	18	0.090207
11.2154	0.82772	0.816281	0.795178	0.814139	0.889532	0.802336	0.878258	0.794132	0.842615	0.896459	0.82499	0.754703	0.911835	0.90644	0.623311	0.803993	0.683471	0.781574	0.834203	0.788968	0.841111	0.814821	21	0.0694953	0.0151651			11.2174	0.77443	0.96037	0.80744	0.688598	0.889923	0.77932	0.694953	0.776861	0.879361	0.820186	0.650554	0.894004	0.847706	0.665249	0.852807	0.770179	0.666251	0.789571	0.78932	18	0.0897234
11.3156	0.832374	0.820326	0.800354	0.81759	0.891259	0.80375	0.879563	0.799204	0.845849	0.896814	0.825375	0.757694	0.912541	0.906582	0.623532	0.804862	0.68803	0.78457	0.837643	0.793511	0.843283	0.817367	21	0.069035	0.0150647			11.3175	0.776108	0.962248	0.807976	0.691886	0.891313	0.781194	0.698317	0.777291	0.881526	0.824782	0.656095	0.896564	0.848796	0.670613	0.857951	0.772801	0.666292	0.790443	0.791789	18	0.0892663
11.4157	0.836847	0.824199	0.805349	0.820881	0.892873	0.805067	0.880774	0.804095	0.848924	0.897133	0.825723	0.76054	0.913185	0.906706	0.62373	0.805662	0.692432	0.787418	0.84092	0.797879	0.845326	0.819793	21	0.0686231	0.0149748			11.4177	0.77768	0.964002	0.808464	0.695031	0.892604	0.782953	0.701536	0.777679	0.883561	0.829198	0.661487	0.898979	0.849803	0.675822	0.862904	0.775286	0.666327	0.791247	0.794142	18	0.0888349
11.5158	0.841144	0.827907	0.810169	0.824018	0.89438	0.806294	0.881897	0.808812	0.851847	0.89742	0.826037	0.763249	0.913772	0.906816	0.623908	0.806399	0.696684	0.790126	0.844042	0.802079	0.847249	0.822107	21	0.0682566	0.0148948			11.5179	0.779152	0.965641	0.808908	0.69804	0.893803	0.784604	0.704615	0.778031	0.885472	0.83344	0.666731	0.901257	0.850734	0.680882	0.867673	0.777641	0.666357	0.791988	0.796387	18	0.0884286
11.616	0.845274	0.831457	0.81482	0.827009	0.895787	0.807437	0.882939	0.813362	0.854627	0.897677	0.82632	0.765826	0.914309	0.906913	0.624067	0.807076	0.700789	0.792701	0.847015	0.806117	0.849057	0.824313	21	0.067933	0.0148242			11.618	0.78053	0.967171	0.809312	0.700917	0.894917	0.786156	0.707562	0.77835	0.887268	0.837517	0.671834	0.903405	0.851595	0.685795	0.872265	0.779872	0.666383	0.792669	0.798529	18	0.0880463
11.7161	0.849242	0.834857	0.819309	0.82986	0.897101	0.808502	0.883906	0.81775	0.857269	0.897909	0.826575	0.768279	0.914799	0.906998	0.62421	0.8077	0.704754	0.795149	0.849848	0.810001	0.850759	0.826418	21	0.0676491	0.0147623			11.7182	0.781821	0.968601	0.809679	0.70367	0.895951	0.787612	0.710382	0.778639	0.888956	0.841434	0.676797	0.905432	0.852391	0.690567	0.876687	0.781987	0.666406	0.793297	0.800573	18	0.0876875
11.8163	0.853055	0.838112	0.82364	0.832578	0.898329	0.809494	0.884803	0.821982	0.859781	0.898117	0.826805	0.770612	0.915246	0.907072	0.624337	0.808274	0.708582	0.797476	0.852546	0.813735	0.852359	0.828425	21	0.0674027	0.0147085			11.8183	0.78303	0.969936	0.810013	0.706302	0.896912	0.78898	0.71308	0.778901	0.890542	0.845197	0.681626	0.907344	0.853126	0.695202	0.880944	0.783991	0.666425	0.793875	0.802524	18	0.0873511
11.9164	0.856719	0.841228	0.82782	0.835169	0.899475	0.810419	0.885634	0.826064	0.862169	0.898304	0.827013	0.772833	0.915655	0.907138	0.624452	0.808803	0.712279	0.799688	0.855116	0.817326	0.853865	0.830341	21	0.0671906	0.0146622			11.9185	0.784163	0.971183	0.810317	0.70882	0.897804	0.790264	0.715661	0.779138	0.892031	0.848813	0.686323	0.909148	0.853806	0.699703	0.885043	0.78589	0.666442	0.794408	0.804387	18	0.0870362
12.0165	0.860239	0.844212	0.831853	0.837639	0.900545	0.81128	0.886406	0.83	0.86444	0.898473	0.827201	0.774946	0.916028	0.907196	0.624555	0.809289	0.71585	0.801791	0.857565	0.820778	0.855282	0.83217	21	0.0670105	0.0146229			12.0186	0.785223	0.972348	0.810594	0.711229	0.898633	0.79147	0.718131	0.779352	0.893431	0.852287	0.690893	0.910849	0.854434	0.704074	0.88899	0.787689	0.666456	0.794898	0.806166	18	0.0867421
12.1167	0.863623	0.847069	0.835745	0.839994	0.901545	0.812082	0.887122	0.833797	0.866599	0.898624	0.82737	0.776957	0.916368	0.907247	0.624647	0.809737	0.719297	0.803791	0.859897	0.824098	0.856614	0.833915	21	0.06686	0.01459			12.1188	0.786216	0.973436	0.810845	0.713532	0.899403	0.792602	0.720494	0.779547	0.894747	0.855625	0.695339	0.912454	0.855015	0.708319	0.89279	0.789395	0.666469	0.79535	0.807865	18	0.0864678
12.2168	0.866873	0.849805	0.839501	0.842238	0.902479	0.812829	0.887786	0.837459	0.868651	0.89876	0.827523	0.77887	0.916679	0.907292	0.62473	0.810149	0.722627	0.805691	0.862119	0.827291	0.857868	0.835582	21	0.0667366	0.0145631			12.2189	0.787146	0.974452	0.811074	0.715735	0.900118	0.793665	0.722756	0.779723	0.895983	0.858832	0.699663	0.913968	0.855552	0.712442	0.896449	0.791011	0.666479	0.795766	0.80949	18	0.0862125
12.317	0.869997	0.852424	0.843126	0.844379	0.903351	0.813525	0.888402	0.84099	0.870602	0.898882	0.82766	0.780691	0.916963	0.907331	0.624804	0.810528	0.725842	0.807499	0.864236	0.83036	0.859047	0.837173	21	0.0666382	0.0145416			12.3191	0.788017	0.975401	0.811283	0.717843	0.900782	0.794664	0.724919	0.779882	0.897144	0.861913	0.703871	0.915396	0.856048	0.716446	0.899972	0.792542	0.666489	0.796149	0.811042	18	0.0859749
12.4171	0.872999	0.854932	0.846624	0.846419	0.904165	0.814174	0.888973	0.844396	0.872458	0.898992	0.827785	0.782423	0.917222	0.907366	0.62487	0.810877	0.728947	0.809217	0.866252	0.833312	0.860157	0.838693	21	0.0665627	0.0145252			12.4193	0.788833	0.976288	0.811472	0.719858	0.901398	0.795601	0.72699	0.780027	0.898235	0.864874	0.707963	0.916743	0.856507	0.720335	0.903365	0.793994	0.666497	0.796501	0.812527	18	0.0857548
12.5172	0.875883	0.857333	0.849999	0.848364	0.904925	0.814778	0.889503	0.847681	0.874221	0.89909	0.827897	0.784072	0.917459	0.907397	0.62493	0.811198	0.731945	0.81085	0.868173	0.83615	0.861201	0.840145	21	0.0665079	0.0145132			12.5194	0.789596	0.977116	0.811644	0.721786	0.901971	0.796482	0.728971	0.780158	0.89926	0.867719	0.711945	0.918014	0.856931	0.724112	0.906631	0.795369	0.666503	0.796826	0.813946	18	0.0855509
12.6174	0.878655	0.859632	0.853256	0.850218	0.905635	0.815341	0.889995	0.85085	0.875898	0.899179	0.827998	0.78564	0.917675	0.907423	0.624983	0.811494	0.734841	0.812403	0.870002	0.838879	0.862183	0.841532	21	0.0664723	0.0145054			12.6196	0.790312	0.97789	0.811801	0.72363	0.902503	0.797308	0.730866	0.780276	0.900223	0.870452	0.715818	0.919213	0.857322	0.72778	0.909776	0.796673	0.666509	0.797125	0.815304	18	0.0853626
12.7175	0.881318	0.861833	0.856399	0.851986	0.906299	0.815866	0.890451	0.853905	0.877492	0.899259	0.828089	0.787133	0.917872	0.907447	0.625031	0.811766	0.737637	0.813879	0.871745	0.841504	0.863106	0.842858	21	0.0664537	0.0145014			12.7197	0.790982	0.978612	0.811944	0.725394	0.902997	0.798085	0.73268	0.780384	0.901128	0.873078	0.719587	0.920343	0.857685	0.731342	0.912804	0.797908	0.666514	0.797401	0.816604	18	0.0851886
12.8176	0.883878	0.86394	0.859432	0.853671	0.906918	0.816354	0.890874	0.856852	0.879008	0.89933	0.828172	0.788554	0.918053	0.907468	0.625074	0.812017	0.740337	0.815283	0.873405	0.844027	0.863976	0.844125	21	0.0664508	0.0145008			12.8199	0.791609	0.979287	0.812074	0.727081	0.903457	0.798814	0.734415	0.780481	0.901979	0.875601	0.723252	0.92141	0.858019	0.734802	0.91572	0.799078	0.666519	0.797654	0.817847	18	0.0850288
12.9178	0.886337	0.865958	0.862359	0.855277	0.907496	0.816809	0.891266	0.859694	0.880449	0.899395	0.828246	0.789905	0.918217	0.907486	0.625113	0.812247	0.742945	0.816617	0.874987	0.846453	0.864793	0.845336	21	0.0664618	0.0145031			12.92	0.792197	0.979918	0.812192	0.728695	0.903883	0.799498	0.736076	0.780569	0.902778	0.878026	0.726819	0.922416	0.858329	0.738162	0.918528	0.800187	0.666523	0.797888	0.819038	18	0.0848821
13.0179	0.8887	0.86789	0.865183	0.856809	0.908037	0.817233	0.891631	0.862436	0.881819	0.899453	0.828313	0.791191	0.918367	0.907502	0.625147	0.81246	0.745463	0.817886	0.876493	0.848786	0.865562	0.846493	21	0.0664855	0.0145083			13.0202	0.792747	0.980506	0.812299	0.730238	0.904279	0.800141	0.737665	0.780649	0.903528	0.880355	0.730288	0.923365	0.858615	0.741425	0.921231	0.801239	0.666526	0.798103	0.820178	18	0.0847476
13.1181	0.89097	0.86974	0.867909	0.858269	0.908541	0.817628	0.891968	0.86508	0.883121	0.899505	0.828373	0.792415	0.918504	0.907517	0.625178	0.812655	0.747895	0.819092	0.877929	0.85103	0.866286	0.8476	21	0.0665204	0.0145159			13.1203	0.793262	0.981057	0.812397	0.731714	0.904646	0.800744	0.739185	0.780721	0.904234	0.882593	0.733663	0.924261	0.858879	0.744594	0.923834	0.802235	0.666529	0.798301	0.821269	18	0.084625
13.2182	0.893152	0.871512	0.870539	0.859661	0.909012	0.817996	0.892282	0.867629	0.88436	0.899551	0.828428	0.79358	0.918629	0.907529	0.625206	0.812835	0.750243	0.820238	0.879296	0.853187	0.866967	0.848659	21	0.0665652	0.0145257			13.2205	0.793745	0.98157	0.812486	0.733126	0.904988	0.801311	0.74064	0.780787	0.904897	0.884744	0.736946	0.925105	0.859124	0.747672	0.92634	0.803179	0.666531	0.798484	0.822315	18	0.0845132
13.3183	0.895249	0.873208	0.873077	0.860987	0.909452	0.818339	0.892572	0.870089	0.885537	0.899593	0.828477	0.794688	0.918744	0.90754	0.625231	0.813	0.752511	0.821328	0.880598	0.855262	0.867607	0.849671	21	0.066619	0.0145375			13.3207	0.794197	0.98205	0.812566	0.734477	0.905305	0.801843	0.742032	0.780846	0.905519	0.88681	0.74014	0.925902	0.85935	0.750661	0.928753	0.804073	0.666533	0.798652	0.823317	18	0.0844118
13.4185	0.897264	0.874831	0.875527	0.862252	0.909863	0.818658	0.892842	0.87246	0.886656	0.899631	0.828522	0.795742	0.918848	0.90755	0.625253	0.813153	0.754701	0.822365	0.881839	0.857256	0.868209	0.850639	21	0.0666806	0.0145509			13.4208	0.79462	0.982498	0.81264	0.735768	0.9056	0.802343	0.743363	0.7809	0.906105	0.888795	0.743247	0.926654	0.859558	0.753564	0.931076	0.804921	0.666535	0.798806	0.824277	18	0.0843202
13.5186	0.8992	0.876386	0.87789	0.863458	0.910247	0.818956	0.893092	0.874748	0.88772	0.899665	0.828562	0.796746	0.918943	0.907558	0.625273	0.813293	0.756815	0.82335	0.88302	0.859174	0.868776	0.851565	21	0.066749	0.0145658			13.521	0.795016	0.982917	0.812707	0.737004	0.905873	0.802812	0.744638	0.780948	0.906654	0.890702	0.74627	0.927362	0.859751	0.756383	0.933313	0.805725	0.666537	0.798949	0.825198	18	0.0842373
13.6187	0.90106	0.877875	0.880171	0.864608	0.910605	0.819233	0.893324	0.876954	0.888732	0.899696	0.828598	0.7977	0.91903	0.907566	0.625291	0.813422	0.758858	0.824286	0.884146	0.861018	0.869309	0.852452	21	0.0668233	0.0145821			13.6211	0.795388	0.983308	0.812768	0.738186	0.906128	0.803253	0.745857	0.780992	0.907171	0.892535	0.74921	0.928031	0.85993	0.759121	0.935467	0.806486	0.666538	0.79908	0.82608	18	0.0841634
13.7189	0.902847	0.8793	0.882372	0.865704	0.91094	0.819491	0.893539	0.879082	0.889694	0.899723	0.828631	0.798609	0.91911	0.907573	0.625307	0.813541	0.76083	0.825177	0.885218	0.862792	0.869811	0.8533	21	0.0669028	0.0145994			13.7213	0.795735	0.983673	0.812823	0.739316	0.906364	0.803666	0.747024	0.781032	0.907656	0.894296	0.752071	0.928662	0.860095	0.761781	0.937541	0.807207	0.666539	0.799201	0.826927	18	0.0840972
13.819	0.904565	0.880665	0.884496	0.866749	0.911252	0.819732	0.893739	0.881134	0.890608	0.899748	0.82866	0.799474	0.919182	0.907578	0.625321	0.81365	0.762734	0.826023	0.88624	0.864497	0.870283	0.854111	21	0.0669867	0.0146177			13.8214	0.796061	0.984014	0.812873	0.740397	0.906583	0.804055	0.74814	0.781068	0.908112	0.895988	0.754854	0.929257	0.860247	0.764363	0.939538	0.807891	0.66654	0.799312	0.827738	18	0.0840384
13.9192	0.906216	0.881972	0.886546	0.867745	0.911544	0.819956	0.893924	0.883114	0.891478	0.89977	0.828687	0.800296	0.919248	0.907583	0.625334	0.813751	0.764573	0.826828	0.887213	0.866136	0.870727	0.854888	21	0.0670742	0.0146368			13.9216	0.796366	0.984333	0.812919	0.741431	0.906787	0.80442	0.749208	0.781101	0.908541	0.897613	0.757561	0.929818	0.860388	0.766871	0.941461	0.808539	0.666541	0.799415	0.828517	18	0.0839867
14.0193	0.907802	0.883223	0.888523	0.868694	0.911817	0.820165	0.894096	0.885022	0.892304	0.89979	0.828711	0.801079	0.919309	0.907588	0.625346	0.813843	0.766349	0.827593	0.88814	0.867713	0.871144	0.855631	21	0.0671647	0.0146565			14.0217	0.796651	0.984631	0.812961	0.74242	0.906976	0.804762	0.75023	0.781131	0.908944	0.899175	0.760195	0.930348	0.860518	0.769307	0.943312	0.809153	0.666542	0.799509	0.829265	18	0.0839414
14.1194	0.909326	0.884421	0.890432	0.8696	0.912072	0.820359	0.894255	0.886863	0.89309	0.899808	0.828732	0.801824	0.919364	0.907592	0.625356	0.813928	0.768064	0.828321	0.889023	0.869229	0.871537	0.856343	21	0.0672579	0.0146769			14.1219	0.796919	0.984909	0.812999	0.743366	0.907151	0.805084	0.751208	0.781158	0.909322	0.900676	0.762757	0.930847	0.860638	0.771673	0.945095	0.809735	0.666542	0.799596	0.829982	18	0.0839021
14.2196	0.91079	0.885567	0.892274	0.870462	0.912309	0.82054	0.894403	0.888639	0.893838	0.899824	0.828752	0.802533	0.919414	0.907595	0.625365	0.814007	0.769721	0.829012	0.889864	0.870687	0.871907	0.857024	21	0.0673528	0.0146976			14.2221	0.797169	0.985169	0.813033	0.744271	0.907315	0.805386	0.752144	0.781182	0.909677	0.902118	0.765249	0.931318	0.86075	0.773971	0.946811	0.810286	0.666543	0.799676	0.83067	18	0.0838683
14.3197	0.912197	0.886666	0.894051	0.871285	0.912531	0.820709	0.89454	0.890352	0.894548	0.899838	0.828769	0.803207	0.91946	0.907598	0.625374	0.814079	0.77132	0.82967	0.890666	0.872089	0.872255	0.857676	21	0.0674492	0.0147186			14.3222	0.797404	0.985411	0.813065	0.745137	0.907466	0.805669	0.753039	0.781204	0.910011	0.903503	0.767674	0.931763	0.860853	0.776202	0.948464	0.810809	0.666543	0.79975	0.831332	18	0.0838398
14.4198	0.91355	0.887717	0.895766	0.872069	0.912739	0.820866	0.894667	0.892003	0.895223	0.899851	0.828785	0.803849	0.919502	0.907601	0.625381	0.814146	0.772865	0.830295	0.891429	0.873436	0.872582	0.858301	21	0.0675469	0.0147399			14.4224	0.797623	0.985638	0.813093	0.745964	0.907607	0.805936	0.753896	0.781224	0.910325	0.904834	0.770033	0.932182	0.860948	0.778369	0.950055	0.811304	0.666544	0.799818	0.831966	18	0.083816
14.52	0.914849	0.888724	0.897421	0.872817	0.912932	0.821013	0.894785	0.893596	0.895865	0.899863	0.8288	0.80446	0.919541	0.907603	0.625388	0.814207	0.774356	0.830889	0.892156	0.874732	0.87289	0.858899	21	0.0676451	0.0147614			14.5225	0.797829	0.985849	0.813119	0.746756	0.907738	0.806186	0.754716	0.781242	0.91062	0.906113	0.772328	0.932578	0.861035	0.780474	0.951588	0.811773	0.666544	0.79988	0.832576	18	0.0837968
14.6201	0.916098	0.889688	0.899019	0.87353	0.913113	0.821149	0.894895	0.895133	0.896476	0.899873	0.828813	0.805041	0.919576	0.907606	0.625394	0.814263	0.775797	0.831454	0.892849	0.875979	0.873179	0.859473	21	0.0677438	0.0147829			14.6227	0.798022	0.986047	0.813143	0.747513	0.907859	0.806421	0.7555	0.781259	0.910897	0.907342	0.77456	0.932951	0.861117	0.782518	0.953063	0.812218	0.666544	0.799938	0.833162	18	0.0837817
14.7203	0.917297	0.890611	0.90056	0.874209	0.913282	0.821277	0.894996	0.896614	0.897056	0.899883	0.828824	0.805594	0.919608	0.907607	0.625399	0.814315	0.777187	0.831991	0.893508	0.877177	0.873451	0.860021	21	0.0678425	0.0148044			14.7228	0.798202	0.986232	0.813165	0.748238	0.907972	0.806641	0.75625	0.781273	0.911157	0.908523	0.776732	0.933303	0.861192	0.784503	0.954483	0.81264	0.666545	0.799991	0.833725	18	0.0837702
14.8204	0.91845	0.891494	0.902047	0.874857	0.91344	0.821395	0.895091	0.898043	0.897608	0.899891	0.828835	0.80612	0.919637	0.907609	0.625404	0.814363	0.778531	0.832501	0.894137	0.878329	0.873708	0.860547	21	0.0679409	0.0148259			14.823	0.798371	0.986404	0.813184	0.748931	0.908077	0.806848	0.756969	0.781287	0.911402	0.909657	0.778845	0.933635	0.861261	0.786431	0.955851	0.813039	0.666545	0.80004	0.834265	18	0.0837623
14.9205	0.919558	0.89234	0.903482	0.875475	0.913587	0.821505	0.895178	0.899422	0.898132	0.899899	0.828844	0.806621	0.919664	0.90761	0.625408	0.814406	0.779828	0.832987	0.894736	0.879437	0.873949	0.861051	21	0.0680389	0.0148473			14.9231	0.798529	0.986565	0.813202	0.749593	0.908174	0.807043	0.757656	0.781299	0.911632	0.910747	0.7809	0.933948	0.861325	0.788303	0.957168	0.813417	0.666545	0.800085	0.834785	18	0.0837577
15.0207	0.920622	0.893151	0.904868	0.876063	0.913725	0.821608	0.895259	0.900751	0.898631	0.899906	0.828853	0.807097	0.919688	0.907612	0.625412	0.814447	0.78108	0.833448	0.895306	0.880503	0.874175	0.861534	21	0.0681363	0.0148686			15.0233	0.798677	0.986716	0.813218	0.750227	0.908264	0.807225	0.758313	0.78131	0.911848	0.911794	0.782899	0.934243	0.861385	0.790122	0.958436	0.813776	0.666545	0.800126	0.835285	18	0.083756
15.1208	0.921645	0.893926	0.906204	0.876625	0.913853	0.821704	0.895334	0.902033	0.899105	0.899912	0.828861	0.807551	0.91971	0.907613	0.625416	0.814484	0.78229	0.833887	0.895849	0.881527	0.874389	0.861996	21	0.0682324	0.0148895			15.1235	0.798816	0.986856	0.813233	0.750833	0.908348	0.807397	0.758942	0.78132	0.912051	0.9128	0.784844	0.934522	0.861439	0.791888	0.959657	0.814116	0.666545	0.800164	0.835765	18	0.0837569
15.2209	0.922628	0.894669	0.907494	0.87716	0.913973	0.821793	0.895404	0.903269	0.899556	0.899918	0.828867	0.807982	0.91973	0.907614	0.625419	0.814518	0.783458	0.834304	0.896367	0.882512	0.87459	0.862439	21	0.0683279	0.0149104			15.2236	0.798946	0.986987	0.813246	0.751413	0.908426	0.807558	0.759544	0.781329	0.912241	0.913767	0.786737	0.934784	0.86149	0.793603	0.960832	0.814438	0.666545	0.800199	0.836227	18	0.0837602
15.3211	0.923573	0.89538	0.908738	0.87767	0.914085	0.821876	0.895469	0.904462	0.899984	0.899922	0.828874	0.808393	0.919749	0.907615	0.625422	0.81455	0.784586	0.834701	0.89686	0.88346	0.874778	0.862864	21	0.0684219	0.0149309			15.3238	0.799068	0.98711	0.813258	0.751968	0.908498	0.807709	0.76012	0.781337	0.91242	0.914696	0.788577	0.935032	0.861537	0.795269	0.961964	0.814743	0.666546	0.800232	0.836671	18	0.0837658
15.4212	0.92448	0.896061	0.909939	0.878156	0.91419	0.821954	0.895529	0.905612	0.900392	0.899927	0.828879	0.808783	0.919766	0.907615	0.625424	0.814579	0.785676	0.835078	0.89733	0.88437	0.874956	0.863271	21	0.0685148	0.0149511			15.4239	0.799182	0.987225	0.81327	0.752498	0.908566	0.807851	0.760671	0.781345	0.912589	0.915589	0.790368	0.935266	0.86158	0.796886	0.963054	0.815032	0.666546	0.800261	0.837099	18	0.0837738
15.5214	0.925352	0.896713	0.911098	0.87862	0.914288	0.822026	0.895584	0.906721	0.900779	0.899931	0.828885	0.809155	0.919781	0.907616	0.625426	0.814605	0.786728	0.835436	0.897777	0.885246	0.875123	0.863661	21	0.0686061	0.0149711			15.5241	0.799289	0.987332	0.81328	0.753006	0.908628	0.807984	0.761198	0.781352	0.912747	0.916446	0.79211	0.935487	0.86162	0.798458	0.964104	0.815307	0.666546	0.800289	0.83751	18	0.0837833
15.6215	0.92619	0.897337	0.912217	0.879062	0.914379	0.822093	0.895636	0.907791	0.901148	0.899935	0.828889	0.809509	0.919795	0.907617	0.625428	0.81463	0.787744	0.835777	0.898203	0.886088	0.87528	0.864036	21	0.068696	0.0149907			15.6242	0.799389	0.987432	0.813289	0.753491	0.908686	0.808109	0.761703	0.781358	0.912895	0.91727	0.793805	0.935695	0.861657	0.799983	0.965114	0.815566	0.666546	0.800314	0.837906	18	0.0837945
15.7216	0.926996	0.897934	0.913296	0.879483	0.914464	0.822156	0.895684	0.908823	0.901498	0.899938	0.828893	0.809845	0.919808	0.907617	0.62543	0.814653	0.788725	0.836101	0.898609	0.886898	0.875428	0.864394	21	0.0687841	0.0150099			15.7244	0.799482	0.987525	0.813297	0.753955	0.90874	0.808227	0.762186	0.781363	0.913035	0.918062	0.795454	0.935891	0.861691	0.801465	0.966087	0.815812	0.666546	0.800337	0.838286	18	0.0838073
15.8218	0.927769	0.898507	0.914338	0.879885	0.914544	0.822214	0.895728	0.909818	0.901831	0.899941	0.828897	0.810165	0.91982	0.907618	0.625432	0.814673	0.789672	0.836409	0.898996	0.887677	0.875567	0.864738	21	0.0688707	0.0150288			15.8245	0.79957	0.987612	0.813305	0.754399	0.90879	0.808337	0.762648	0.781368	0.913166	0.918822	0.797058	0.936077	0.861723	0.802904	0.967024	0.816046	0.666546	0.800359	0.838653	18	0.0838215
15.9219	0.928513	0.899054	0.915343	0.880267	0.914618	0.822268	0.89577	0.910778	0.902147	0.899943	0.828901	0.81047	0.919831	0.907618	0.625433	0.814693	0.790587	0.836702	0.899364	0.888425	0.875698	0.865068	21	0.0689554	0.0150473			15.9247	0.799652	0.987693	0.813312	0.754824	0.908837	0.808441	0.76309	0.781373	0.913289	0.919553	0.798618	0.936251	0.861752	0.804302	0.967926	0.816267	0.666546	0.800378	0.839006	18	0.0838367
16.0221	0.929227	0.899579	0.916313	0.880632	0.914687	0.822319	0.895808	0.911704	0.902448	0.899946	0.828904	0.81076	0.91984	0.907618	0.625435	0.81471	0.79147	0.83698	0.899715	0.889145	0.875821	0.865384	21	0.0690383	0.0150654			16.0248	0.799729	0.98777	0.813318	0.75523	0.90888	0.808538	0.763512	0.781377	0.913405	0.920255	0.800136	0.936416	0.861779	0.80566	0.968794	0.816476	0.666546	0.800397	0.839345	18	0.0838532
16.1222	0.929914	0.900081	0.917249	0.88098	0.914752	0.822366	0.895843	0.912596	0.902734	0.899948	0.828906	0.811036	0.919849	0.907619	0.625436	0.814727	0.792323	0.837245	0.90005	0.889838	0.875937	0.865687	21	0.0691195	0.0150831			16.125	0.799801	0.987841	0.813324	0.755619	0.90892	0.808629	0.763917	0.78138	0.913514	0.92093	0.801613	0.936571	0.861804	0.806978	0.96963	0.816675	0.666546	0.800413	0.839673	18	0.0838705
16.2223	0.930574	0.900562	0.918152	0.881312	0.914813	0.82241	0.895876	0.913457	0.903006	0.89995	0.828909	0.811299	0.919858	0.907619	0.625437	0.814741	0.793147	0.837496	0.900368	0.890503	0.876046	0.865978	21	0.0691988	0.0151004			16.2252	0.799868	0.987907	0.813329	0.75599	0.908957	0.808715	0.764304	0.781384	0.913616	0.921578	0.803049	0.936718	0.861827	0.808258	0.970435	0.816863	0.666546	0.800429	0.839987	18	0.0838887
16.3225	0.931208	0.901023	0.919023	0.881628	0.914869	0.822451	0.895907	0.914288	0.903265	0.899952	0.828911	0.811549	0.919865	0.907619	0.625438	0.814755	0.793943	0.837735	0.900671	0.891143	0.876149	0.866257	21	0.0692762	0.0151173			16.3253	0.799932	0.987969	0.813334	0.756346	0.908992	0.808796	0.764675	0.781387	0.913712	0.922201	0.804447	0.936856	0.861848	0.809502	0.971211	0.817041	0.666546	0.800443	0.840291	18	0.0839076
16.4226	0.931817	0.901463	0.919864	0.88193	0.914922	0.822489	0.895935	0.915089	0.903511	0.899953	0.828913	0.811786	0.919872	0.907619	0.625439	0.814768	0.794711	0.837963	0.90096	0.891759	0.876245	0.866524	21	0.0693517	0.0151338			16.4255	0.799991	0.988027	0.813338	0.756685	0.909024	0.808871	0.765029	0.78139	0.913802	0.9228	0.805806	0.936987	0.861868	0.81071	0.971957	0.81721	0.666546	0.800456	0.840583	18	0.0839273
16.5227	0.932402	0.901886	0.920676	0.882217	0.914972	0.822524	0.895961	0.915861	0.903744	0.899954	0.828915	0.812013	0.919878	0.90762	0.625439	0.81478	0.795453	0.838179	0.901236	0.892351	0.876336	0.866781	21	0.0694255	0.0151499			16.5256	0.800046	0.988081	0.813342	0.757011	0.909054	0.808942	0.765368	0.781392	0.913887	0.923374	0.807129	0.93711	0.861886	0.811882	0.972676	0.81737	0.666546	0.800468	0.840865	18	0.0839473
16.6229	0.932965	0.90229	0.921459	0.882491	0.915018	0.822558	0.895986	0.916606	0.903966	0.899956	0.828917	0.812228	0.919884	0.90762	0.62544	0.81479	0.79617	0.838384	0.901498	0.89292	0.876421	0.867027	21	0.0694973	0.0151655			16.6258	0.800098	0.988131	0.813345	0.757322	0.909081	0.809009	0.765693	0.781394	0.913967	0.923927	0.808415	0.937226	0.861903	0.813021	0.973368	0.817522	0.666546	0.800479	0.841136	18	0.0839678
16.723	0.933505	0.902677	0.922215	0.882753	0.915061	0.822588	0.896008	0.917325	0.904178	0.899957	0.828918	0.812433	0.919889	0.90762	0.625441	0.8148	0.796862	0.83858	0.901748	0.893467	0.876501	0.867263	21	0.0695671	0.0151808			16.7259	0.800147	0.988179	0.813349	0.757619	0.909107	0.809072	0.766004	0.781397	0.914042	0.924458	0.809667	0.937336	0.861919	0.814128	0.974034	0.817666	0.666546	0.800489	0.841398	18	0.0839888
16.8232	0.934024	0.903047	0.922944	0.883002	0.915101	0.822617	0.896029	0.918018	0.904379	0.899958	0.828919	0.812628	0.919894	0.90762	0.625441	0.814809	0.79753	0.838766	0.901986	0.893993	0.876577	0.86749	21	0.0696352	0.0151957			16.8261	0.800192	0.988223	0.813352	0.757904	0.909131	0.809131	0.766301	0.781398	0.914112	0.924968	0.810884	0.937439	0.861933	0.815202	0.974676	0.817802	0.666546	0.800499	0.84165	18	0.08401
16.9233	0.934523	0.903402	0.923648	0.883239	0.915138	0.822644	0.896049	0.918686	0.90457	0.899959	0.828921	0.812813	0.919898	0.90762	0.625442	0.814818	0.798175	0.838942	0.902212	0.894499	0.876648	0.867707	21	0.0697013	0.0152101			16.9262	0.800235	0.988264	0.813354	0.758176	0.909153	0.809186	0.766585	0.7814	0.914178	0.925458	0.812069	0.937536	0.861946	0.816245	0.975293	0.817931	0.666546	0.800507	0.841892	18	0.0840314
17.0234	0.935003	0.903742	0.924327	0.883465	0.915173	0.822669	0.896067	0.919331	0.904751	0.89996	0.828922	0.81299	0.919902	0.90762	0.625442	0.814825	0.798798	0.83911	0.902428	0.894986	0.876715	0.867916	21	0.0697658	0.0152241			17.0264	0.800275	0.988302	0.813357	0.758436	0.909174	0.809238	0.766857	0.781402	0.91424	0.925929	0.813221	0.937628	0.861959	0.817259	0.975888	0.818054	0.666546	0.800515	0.842127	18	0.0840529
17.1236	0.935464	0.904067	0.924983	0.883681	0.915206	0.822692	0.896084	0.919952	0.904924	0.89996	0.828923	0.813158	0.919905	0.90762	0.625443	0.814832	0.7994	0.83927	0.902634	0.895454	0.876778	0.868116	21	0.0698282	0.0152378			17.1266	0.800312	0.988338	0.813359	0.758685	0.909193	0.809286	0.767117	0.781403	0.914299	0.926381	0.814342	0.937715	0.86197	0.818243	0.976461	0.81817	0.666546	0.800523	0.842352	18	0.0840748
17.2237	0.935907	0.904378	0.925615	0.883887	0.915237	0.822714	0.896099	0.920552	0.905088	0.899961	0.828924	0.813318	0.919909	0.90762	0.625443	0.814839	0.799981	0.839421	0.90283	0.895903	0.876837	0.868308	21	0.069889	0.015251			17.2267	0.800347	0.988372	0.813361	0.758923	0.909211	0.809332	0.767366	0.781404	0.914354	0.926816	0.815433	0.937797	0.86198	0.819199	0.977012	0.81828	0.666546	0.800529	0.84257	18	0.0840966
17.3238	0.936332	0.904676	0.926225	0.884083	0.915265	0.822734	0.896114	0.92113	0.905244	0.899961	0.828924	0.81347	0.919912	0.90762	0.625443	0.814845	0.800542	0.839566	0.903017	0.896336	0.876893	0.868492	21	0.0699481	0.0152639			17.3269	0.80038	0.988403	0.813363	0.759151	0.909227	0.809375	0.767605	0.781405	0.914405	0.927233	0.816494	0.937874	0.86199	0.820127	0.977543	0.818384	0.666546	0.800536	0.84278	18	0.0841182
17.424	0.936741	0.904962	0.926814	0.88427	0.915292	0.822753	0.896127	0.921688	0.905392	0.899962	0.828925	0.813614	0.919915	0.90762	0.625443	0.81485	0.801084	0.839703	0.903194	0.896752	0.876945	0.868669	21	0.0700054	0.0152764			17.427	0.80041	0.988432	0.813364	0.759369	0.909243	0.809415	0.767833	0.781406	0.914453	0.927634	0.817526	0.937947	0.861999	0.821029	0.978055	0.818482	0.666546	0.800541	0.842982	18	0.0841401
17.5241	0.937134	0.905235	0.927383	0.884448	0.915317	0.82277	0.896139	0.922226	0.905533	0.899962	0.828926	0.813752	0.919917	0.90762	0.625444	0.814855	0.801607	0.839833	0.903364	0.897152	0.876994	0.868839	21	0.0700609	0.0152885			17.5272	0.800439	0.98846	0.813366	0.759577	0.909257	0.809453	0.768051	0.781407	0.914499	0.92802	0.81853	0.938015	0.862007	0.821904	0.978547	0.818576	0.666546	0.800547	0.843178	18	0.0841619
17.6243	0.937511	0.905497	0.927931	0.884618	0.91534	0.822786	0.896151	0.922745	0.905667	0.899963	0.828926	0.813883	0.919919	0.907621	0.625444	0.81486	0.802113	0.839957	0.903525	0.897536	0.877041	0.869002	21	0.0701148	0.0153003			17.6273	0.800466	0.988485	0.813367	0.759777	0.90927	0.809489	0.76826	0.781408	0.914542	0.92839	0.819507	0.93808	0.862015	0.822754	0.979021	0.818664	0.666546	0.800552	0.843366	18	0.0841834
17.7244	0.937874	0.905747	0.92846	0.88478	0.915362	0.822801	0.896161	0.923245	0.905795	0.899963	0.828927	0.814008	0.919921	0.907621	0.625444	0.814864	0.802601	0.840075	0.903679	0.897906	0.877084	0.869158	21	0.0701671	0.0153117			17.7275	0.800491	0.988509	0.813369	0.759967	0.909282	0.809522	0.768459	0.781409	0.914582	0.928746	0.820457	0.938141	0.862022	0.82358	0.979477	0.818748	0.666546	0.800556	0.843548	18	0.0842049
17.8245	0.938223	0.905987	0.928971	0.884934	0.915382	0.822816	0.896171	0.923727	0.905916	0.899964	0.828927	0.814126	0.919923	0.907621	0.625444	0.814868	0.803072	0.840187	0.903825	0.898262	0.877125	0.869308	21	0.0702178	0.0153228			17.8276	0.800515	0.988531	0.81337	0.760149	0.909294	0.809553	0.768651	0.78141	0.91462	0.929088	0.821381	0.938199	0.862029	0.824382	0.979917	0.818828	0.666546	0.80056	0.843724	18	0.0842262
17.9247	0.938557	0.906217	0.929464	0.885081	0.915401	0.822829	0.896181	0.924193	0.906031	0.899964	0.828928	0.814239	0.919925	0.907621	0.625444	0.814872	0.803527	0.840293	0.903965	0.898604	0.877164	0.869452	21	0.0702669	0.0153335			17.9278	0.800537	0.988552	0.813371	0.760324	0.909304	0.809583	0.768833	0.78141	0.914655	0.929417	0.822281	0.938253	0.862035	0.825161	0.98034	0.818903	0.666546	0.800564	0.843893	18	0.0842473
18.0248	0.938879	0.906437	0.92994	0.885222	0.915418	0.822841	0.896189	0.924642	0.906141	0.899964	0.828928	0.814347	0.919927	0.907621	0.625445	0.814875	0.803967	0.840395	0.904098	0.898932	0.8772	0.869591	21	0.0703142	0.0153438			18.028	0.800558	0.988572	0.813372	0.760491	0.909314	0.809611	0.769008	0.781411	0.914688	0.929732	0.823155	0.938305	0.86204	0.825918	0.980747	0.818975	0.666546	0.800567	0.844056	18	0.0842682
18.1249	0.939189	0.906647	0.930399	0.885355	0.915435	0.822852	0.896197	0.925075	0.906245	0.899965	0.828929	0.814449	0.919928	0.907621	0.625445	0.814878	0.804391	0.840491	0.904224	0.899248	0.877234	0.869724	21	0.0703604	0.0153539			18.1281	0.800577	0.98859	0.813373	0.76065	0.909323	0.809636	0.769176	0.781411	0.91472	0.930036	0.824006	0.938353	0.862046	0.826652	0.981139	0.819043	0.666546	0.800571	0.844214	18	0.0842889
18.2251	0.939486	0.906849	0.930841	0.885483	0.91545	0.822863	0.896204	0.925492	0.906344	0.899965	0.828929	0.814546	0.919929	0.907621	0.625445	0.814881	0.804801	0.840582	0.904345	0.899552	0.877266	0.869851	21	0.0704049	0.0153636			18.2283	0.800595	0.988607	0.813373	0.760803	0.909332	0.809661	0.769336	0.781412	0.914749	0.930327	0.824834	0.938399	0.86205	0.827366	0.981517	0.819107	0.666546	0.800574	0.844366	18	0.0843093
18.3252	0.939771	0.907042	0.931269	0.885605	0.915465	0.822873	0.896211	0.925895	0.906438	0.899965	0.828929	0.814639	0.919931	0.907621	0.625445	0.814884	0.805197	0.84067	0.90446	0.899845	0.877297	0.869974	21	0.0704481	0.015373			18.3284	0.800612	0.988623	0.813374	0.760949	0.90934	0.809684	0.769489	0.781412	0.914777	0.930607	0.82564	0.938442	0.862055	0.828059	0.981881	0.819168	0.666546	0.800576	0.844513	18	0.0843296
18.4254	0.940046	0.907227	0.931681	0.88572	0.915478	0.822882	0.896217	0.926283	0.906527	0.899965	0.82893	0.814727	0.919932	0.907621	0.625445	0.814886	0.805579	0.840752	0.904569	0.900126	0.877325	0.870091	21	0.0704898	0.0153821			18.4286	0.800628	0.988637	0.813375	0.761088	0.909347	0.809705	0.769636	0.781413	0.914803	0.930876	0.826423	0.938482	0.862059	0.828732	0.982231	0.819225	0.666546	0.800579	0.844655	18	0.0843493
18.5255	0.940309	0.907404	0.932079	0.885831	0.915491	0.822891	0.896223	0.926658	0.906612	0.899965	0.82893	0.814811	0.919933	0.907621	0.625445	0.814889	0.805948	0.840831	0.904673	0.900396	0.877352	0.870204	21	0.0705301	0.0153909			18.5287	0.800643	0.988651	0.813375	0.761222	0.909354	0.809725	0.769776	0.781413	0.914827	0.931135	0.827186	0.938521	0.862063	0.829385	0.982568	0.81928	0.666546	0.800581	0.844792	18	0.0843689
18.6256	0.940563	0.907573	0.932463	0.885936	0.915503	0.822899	0.896229	0.927019	0.906693	0.899965	0.82893	0.814891	0.919934	0.907621	0.625445	0.814891	0.806304	0.840906	0.904772	0.900656	0.877377	0.870313	21	0.0705693	0.0153995			18.6289	0.800657	0.988664	0.813376	0.76135	0.90936	0.809744	0.769911	0.781413	0.91485	0.931383	0.827927	0.938557	0.862066	0.83002	0.982893	0.819332	0.666546	0.800583	0.844924	18	0.0843881
18.7258	0.940806	0.907736	0.932834	0.886037	0.915513	0.822906	0.896234	0.927367	0.90677	0.899966	0.82893	0.814966	0.919935	0.907621	0.625445	0.814892	0.806649	0.840977	0.904867	0.900906	0.877401	0.870417	21	0.0706071	0.0154077			18.729	0.80067	0.988676	0.813376	0.761472	0.909366	0.809762	0.770039	0.781413	0.914871	0.931622	0.828648	0.938591	0.862069	0.830637	0.983205	0.819381	0.666546	0.800585	0.845052	18	0.084407
18.8259	0.94104	0.907891	0.933192	0.886132	0.915524	0.822913	0.896238	0.927703	0.906843	0.899966	0.82893	0.815039	0.919935	0.907621	0.625445	0.814894	0.806981	0.841044	0.904957	0.901146	0.877423	0.870517	21	0.0706436	0.0154157			18.8292	0.800682	0.988687	0.813377	0.761589	0.909372	0.809779	0.770162	0.781414	0.914892	0.931851	0.82935	0.938623	0.862072	0.831235	0.983506	0.819427	0.666546	0.800587	0.845175	18	0.0844255
18.926	0.941265	0.90804	0.933537	0.886224	0.915533	0.82292	0.896243	0.928028	0.906913	0.899966	0.82893	0.815107	0.919936	0.907621	0.625445	0.814896	0.807302	0.841109	0.905043	0.901377	0.877444	0.870613	21	0.070679	0.0154234			18.9294	0.800694	0.988698	0.813377	0.761701	0.909377	0.809795	0.77028	0.781414	0.914911	0.932071	0.830033	0.938653	0.862075	0.831817	0.983796	0.819471	0.666546	0.800589	0.845294	18	0.0844438
19.0262	0.941481	0.908182	0.93387	0.886311	0.915542	0.822926	0.896247	0.92834	0.906979	0.899966	0.828931	0.815173	0.919937	0.907621	0.625445	0.814897	0.807612	0.84117	0.905125	0.901599	0.877464	0.870706	21	0.0707131	0.0154309			19.0295	0.800705	0.988708	0.813378	0.761807	0.909381	0.809809	0.770392	0.781414	0.914929	0.932283	0.830697	0.938682	0.862078	0.832381	0.984075	0.819513	0.666546	0.80059	0.845409	18	0.0844618
19.1263	0.941689	0.908319	0.934191	0.886394	0.915551	0.822932	0.89625	0.928642	0.907042	0.899966	0.828931	0.815235	0.919937	0.907621	0.625445	0.814899	0.807911	0.841228	0.905203	0.901813	0.877482	0.870794	21	0.0707461	0.0154381			19.1297	0.800715	0.988717	0.813378	0.76191	0.909386	0.809823	0.7705	0.781414	0.914945	0.932486	0.831343	0.938709	0.86208	0.83293	0.984343	0.819553	0.666546	0.800592	0.845521	18	0.0844792
19.2265	0.941888	0.908449	0.934501	0.886473	0.915558	0.822937	0.896254	0.928932	0.907102	0.899966	0.828931	0.815294	0.919938	0.907621	0.625446	0.8149	0.8082	0.841283	0.905277	0.902018	0.8775	0.870879	21	0.0707778	0.015445			19.2298	0.800724	0.988725	0.813378	0.762007	0.90939	0.809836	0.770603	0.781415	0.914961	0.932682	0.831972	0.938734	0.862082	0.833462	0.984602	0.81959	0.666546	0.800593	0.845628	18	0.0844965
19.3266	0.94208	0.908574	0.934801	0.886548	0.915566	0.822942	0.896257	0.929213	0.907158	0.899966	0.828931	0.815351	0.919938	0.907621	0.625446	0.814901	0.808479	0.841335	0.905347	0.902216	0.877516	0.870961	21	0.0708086	0.0154517			19.33	0.800733	0.988733	0.813379	0.762101	0.909393	0.809848	0.770702	0.781415	0.914976	0.93287	0.832583	0.938758	0.862084	0.83398	0.984851	0.819626	0.666546	0.800594	0.845732	18	0.0845132
19.4267	0.942264	0.908694	0.935089	0.88662	0.915572	0.822946	0.89626	0.929483	0.907212	0.899966	0.828931	0.815404	0.919939	0.907621	0.625446	0.814902	0.808749	0.841385	0.905415	0.902406	0.877531	0.87104	21	0.0708384	0.0154582			19.4301	0.800741	0.988741	0.813379	0.76219	0.909397	0.80986	0.770796	0.781415	0.91499	0.93305	0.833178	0.938781	0.862086	0.834482	0.985091	0.819659	0.666546	0.800595	0.845832	18	0.0845299
19.5269	0.942441	0.908808	0.935368	0.886688	0.915579	0.82295	0.896263	0.929744	0.907264	0.899966	0.828931	0.815455	0.919939	0.907621	0.625446	0.814903	0.809009	0.841433	0.905479	0.902588	0.877546	0.871115	21	0.0708671	0.0154645			19.5303	0.800749	0.988748	0.813379	0.762276	0.9094	0.809871	0.770886	0.781415	0.915003	0.933223	0.833757	0.938802	0.862088	0.83497	0.985322	0.819691	0.666546	0.800596	0.845929	18	0.084546
19.627	0.942611	0.908918	0.935637	0.886754	0.915585	0.822954	0.896265	0.929996	0.907312	0.899966	0.828931	0.815504	0.919939	0.907621	0.625446	0.814904	0.809261	0.841478	0.90554	0.902764	0.87756	0.871188	21	0.0708948	0.0154705			19.6304	0.800756	0.988754	0.813379	0.762358	0.909403	0.809881	0.770973	0.781415	0.915015	0.93339	0.834319	0.938822	0.862089	0.835444	0.985544	0.819722	0.666546	0.800597	0.846023	18	0.0845617
19.7271	0.942774	0.909023	0.935896	0.886816	0.91559	0.822958	0.896268	0.930238	0.907359	0.899966	0.828931	0.81555	0.91994	0.907621	0.625446	0.814905	0.809503	0.841521	0.905598	0.902933	0.877572	0.871258	21	0.0709216	0.0154764			19.7306	0.800763	0.988761	0.813379	0.762436	0.909406	0.80989	0.771055	0.781415	0.915027	0.93355	0.834867	0.938841	0.862091	0.835904	0.985758	0.81975	0.666546	0.800598	0.846113	18	0.0845773
19.8273	0.942931	0.909124	0.936147	0.886875	0.915595	0.822962	0.89627	0.930472	0.907403	0.899966	0.828931	0.815594	0.91994	0.907621	0.625446	0.814905	0.809738	0.841561	0.905653	0.903095	0.877585	0.871324	21	0.0709474	0.015482			19.8308	0.800769	0.988766	0.81338	0.762511	0.909409	0.809899	0.771134	0.781415	0.915038	0.933704	0.8354	0.938859	0.862092	0.836351	0.985964	0.819777	0.666546	0.800599	0.846201	18	0.0845924
19.9274	0.943082	0.90922	0.936389	0.886932	0.9156	0.822965	0.896272	0.930698	0.907445	0.899966	0.828931	0.815636	0.91994	0.907621	0.625446	0.814906	0.809964	0.8416	0.905706	0.903251	0.877596	0.871389	21	0.0709724	0.0154874			19.9309	0.800775	0.988772	0.81338	0.762583	0.909411	0.809907	0.77121	0.781415	0.915048	0.933851	0.835918	0.938876	0.862093	0.836785	0.986163	0.819803	0.666546	0.8006	0.846285	18	0.0846072
20.0276	0.943227	0.909312	0.936622	0.886986	0.915605	0.822968	0.896274	0.930916	0.907485	0.899966	0.828931	0.815675	0.919941	0.907621	0.625446	0.814907	0.810183	0.841637	0.905757	0.903401	0.877607	0.871451	21	0.0709966	0.0154927			20.0311	0.800781	0.988777	0.81338	0.762651	0.909413	0.809915	0.771283	0.781415	0.915057	0.933993	0.836422	0.938892	0.862094	0.837207	0.986354	0.819827	0.666546	0.8006	0.846367	18	0.0846216
20.1277	0.943367	0.909401	0.936847	0.887037	0.915609	0.82297	0.896276	0.931126	0.907523	0.899966	0.828932	0.815713	0.919941	0.907621	0.625446	0.814907	0.810394	0.841672	0.905805	0.903546	0.877617	0.87151	21	0.0710199	0.0154978			20.1312	0.800786	0.988781	0.81338	0.762717	0.909415	0.809923	0.771352	0.781416	0.915066	0.93413	0.836913	0.938907	0.862096	0.837616	0.986538	0.819851	0.666546	0.800601	0.846446	18	0.0846355
20.2278	0.9435	0.909485	0.937064	0.887086	0.915613	0.822973	0.896277	0.931328	0.907559	0.899966	0.828932	0.815749	0.919941	0.907621	0.625446	0.814908	0.810598	0.841705	0.90585	0.903685	0.877626	0.871567	21	0.0710422	0.0155027			20.2314	0.800791	0.988786	0.81338	0.762779	0.909417	0.809929	0.771418	0.781416	0.915075	0.934261	0.83739	0.938922	0.862097	0.838014	0.986715	0.819872	0.666546	0.800602	0.846523	18	0.0846494
20.328	0.943629	0.909566	0.937274	0.887133	0.915616	0.822975	0.896279	0.931523	0.907593	0.899966	0.828932	0.815784	0.919941	0.907621	0.625446	0.814908	0.810795	0.841737	0.905894	0.903818	0.877635	0.871622	21	0.0710638	0.0155074			20.3315	0.800796	0.98879	0.81338	0.762839	0.909419	0.809936	0.771482	0.781416	0.915083	0.934386	0.837854	0.938935	0.862097	0.8384	0.986886	0.819893	0.666546	0.800602	0.846597	18	0.0846627
20.4281	0.943753	0.909644	0.937476	0.887177	0.91562	0.822978	0.89628	0.931712	0.907626	0.899967	0.828932	0.815816	0.919941	0.907621	0.625446	0.814909	0.810985	0.841767	0.905935	0.903946	0.877643	0.871675	21	0.0710848	0.015512			20.4317	0.8008	0.988793	0.81338	0.762897	0.909421	0.809942	0.771542	0.781416	0.91509	0.934507	0.838306	0.938948	0.862098	0.838775	0.98705	0.819913	0.666546	0.800603	0.846668	18	0.0846757
20.5283	0.943871	0.909718	0.937671	0.88722	0.915623	0.82298	0.896282	0.931893	0.907657	0.899967	0.828932	0.815847	0.919942	0.907621	0.625446	0.814909	0.811168	0.841796	0.905975	0.90407	0.877651	0.871726	21	0.0711049	0.0155164			20.5318	0.800804	0.988797	0.81338	0.762951	0.909422	0.809948	0.7716	0.781416	0.915097	0.934624	0.838745	0.938959	0.862099	0.839139	0.987208	0.819932	0.666546	0.800603	0.846737	18	0.0846885
20.6284	0.943986	0.909789	0.937859	0.88726	0.915626	0.822982	0.896283	0.932068	0.907686	0.899967	0.828932	0.815877	0.919942	0.907621	0.625446	0.81491	0.811346	0.841823	0.906012	0.904189	0.877659	0.871774	21	0.0711243	0.0155206			20.632	0.800808	0.9888	0.81338	0.763004	0.909424	0.809953	0.771656	0.781416	0.915104	0.934735	0.839172	0.938971	0.8621	0.839493	0.98736	0.819949	0.666546	0.800603	0.846804	18	0.0847009
20.7285	0.944095	0.909857	0.938041	0.887299	0.915629	0.822984	0.896284	0.932237	0.907714	0.899967	0.828932	0.815905	0.919942	0.907621	0.625446	0.81491	0.811517	0.841849	0.906048	0.904303	0.877666	0.871821	21	0.071143	0.0155247			20.7321	0.800811	0.988803	0.813381	0.763054	0.909425	0.809958	0.771709	0.781416	0.91511	0.934843	0.839588	0.938981	0.8621	0.839836	0.987507	0.819966	0.666546	0.800604	0.846869	18	0.0847129
20.8287	0.944201	0.909922	0.938216	0.887336	0.915631	0.822985	0.896285	0.9324	0.907741	0.899967	0.828932	0.815932	0.919942	0.907621	0.625446	0.81491	0.811682	0.841873	0.906082	0.904412	0.877672	0.871866	21	0.0711611	0.0155286			20.8323	0.800814	0.988806	0.813381	0.763102	0.909426	0.809963	0.77176	0.781416	0.915116	0.934946	0.839993	0.938991	0.862101	0.84017	0.987648	0.819982	0.666546	0.800604	0.846931	18	0.0847247
20.9288	0.944302	0.909984	0.938386	0.887371	0.915634	0.822987	0.896286	0.932558	0.907766	0.899967	0.828932	0.815957	0.919942	0.907621	0.625446	0.814911	0.811842	0.841897	0.906114	0.904518	0.877679	0.87191	21	0.0711786	0.0155324			20.9325	0.800818	0.988809	0.813381	0.763148	0.909428	0.809967	0.771809	0.781416	0.915121	0.935045	0.840386	0.939001	0.862102	0.840494	0.987784	0.819997	0.666546	0.800604	0.846992	18	0.0847362
21.0289	0.944399	0.910044	0.938549	0.887404	0.915636	0.822988	0.896287	0.932709	0.90779	0.899967	0.828932	0.815982	0.919942	0.907621	0.625446	0.814911	0.811996	0.841919	0.906145	0.904619	0.877684	0.871951	21	0.0711953	0.0155361			21.0326	0.80082	0.988811	0.813381	0.763192	0.909429	0.809972	0.771855	0.781416	0.915127	0.93514	0.840769	0.93901	0.862102	0.840809	0.987915	0.820011	0.666546	0.800605	0.847051	18	0.0847474
21.1291	0.944493	0.910101	0.938707	0.887436	0.915638	0.82299	0.896288	0.932855	0.907813	0.899967	0.828932	0.816005	0.919942	0.907621	0.625446	0.814911	0.812145	0.84194	0.906175	0.904717	0.87769	0.871991	21	0.0712116	0.0155396			21.1328	0.800823	0.988814	0.813381	0.763234	0.90943	0.809976	0.7719	0.781416	0.915131	0.935231	0.841141	0.939018	0.862103	0.841114	0.988041	0.820025	0.666546	0.800605	0.847107	18	0.0847582
21.2292	0.944583	0.910156	0.938859	0.887467	0.91564	0.822991	0.896288	0.932996	0.907835	0.899967	0.828932	0.816026	0.919942	0.907621	0.625446	0.814911	0.812289	0.84196	0.906203	0.904811	0.877695	0.872029	21	0.0712273	0.0155431			21.2329	0.800826	0.988816	0.813381	0.763274	0.909431	0.809979	0.771942	0.781416	0.915136	0.935319	0.841503	0.939026	0.862103	0.841411	0.988162	0.820037	0.666546	0.800605	0.847162	18	0.0847688
21.3294	0.944669	0.910208	0.939005	0.887496	0.915642	0.822992	0.896289	0.933132	0.907855	0.899967	0.828932	0.816047	0.919942	0.907621	0.625446	0.814912	0.812428	0.841979	0.90623	0.904901	0.8777	0.872066	21	0.0712422	0.0155463			21.3331	0.800828	0.988818	0.813381	0.763312	0.909431	0.809983	0.771983	0.781416	0.91514	0.935404	0.841856	0.939034	0.862104	0.841699	0.988279	0.820049	0.666546	0.800605	0.847215	18	0.0847791
21.4295	0.944752	0.910258	0.939147	0.887523	0.915644	0.822993	0.89629	0.933263	0.907875	0.899967	0.828932	0.816067	0.919943	0.907621	0.625446	0.814912	0.812562	0.841997	0.906255	0.904988	0.877704	0.872102	21	0.0712568	0.0155495			21.4332	0.80083	0.98882	0.813381	0.763349	0.909432	0.809986	0.772022	0.781416	0.915144	0.935485	0.842199	0.939041	0.862104	0.841979	0.988392	0.820061	0.666546	0.800606	0.847266	18	0.0847891
21.5296	0.944832	0.910307	0.939284	0.88755	0.915645	0.822994	0.89629	0.93339	0.907894	0.899967	0.828932	0.816086	0.919943	0.907621	0.625446	0.814912	0.812691	0.842015	0.90628	0.905071	0.877709	0.872136	21	0.0712709	0.0155526			21.5334	0.800832	0.988822	0.813381	0.763384	0.909433	0.809989	0.77206	0.781416	0.915148	0.935563	0.842532	0.939047	0.862104	0.842251	0.9885	0.820072	0.666546	0.800606	0.847316	18	0.0847988
21.6298	0.944908	0.910353	0.939416	0.887575	0.915647	0.822995	0.896291	0.933512	0.907911	0.899967	0.828932	0.816104	0.919943	0.907621	0.625446	0.814912	0.812816	0.842031	0.906303	0.905151	0.877713	0.872169	21	0.0712844	0.0155555			21.6335	0.800834	0.988823	0.813381	0.763418	0.909434	0.809992	0.772095	0.781416	0.915151	0.935637	0.842857	0.939053	0.862105	0.842515	0.988604	0.820082	0.666546	0.800606	0.847364	18	0.0848081
21.7299	0.944982	0.910397	0.939543	0.887599	0.915648	0.822996	0.896291	0.93363	0.907928	0.899967	0.828932	0.816121	0.919943	0.907621	0.625446	0.814912	0.812937	0.842047	0.906325	0.905228	0.877716	0.8722	21	0.0712974	0.0155584			21.7337	0.800836	0.988825	0.813381	0.76345	0.909434	0.809995	0.77213	0.781416	0.915155	0.935709	0.843172	0.939059	0.862105	0.842772	0.988705	0.820092	0.666546	0.800606	0.84741	18	0.0848174
21.83	0.945053	0.910439	0.939666	0.887621	0.91565	0.822997	0.896292	0.933743	0.907944	0.899967	0.828932	0.816137	0.919943	0.907621	0.625446	0.814913	0.813054	0.842061	0.906346	0.905302	0.87772	0.872231	21	0.0713099	0.0155611			21.8339	0.800838	0.988826	0.813381	0.763481	0.909435	0.809997	0.772162	0.781416	0.915158	0.935778	0.843479	0.939065	0.862105	0.843021	0.988801	0.820101	0.666546	0.800606	0.847455	18	0.0848262
21.9302	0.945121	0.910479	0.939784	0.887643	0.915651	0.822998	0.896292	0.933852	0.90796	0.899967	0.828932	0.816153	0.919943	0.907621	0.625446	0.814913	0.813166	0.842076	0.906366	0.905374	0.877723	0.87226	21	0.0713219	0.0155637			21.934	0.800839	0.988828	0.813381	0.76351	0.909436	0.81	0.772194	0.781416	0.915161	0.935845	0.843778	0.93907	0.862105	0.843263	0.988894	0.82011	0.666546	0.800607	0.847499	18	0.084835
22.0303	0.945186	0.910518	0.939898	0.887664	0.915652	0.822998	0.896293	0.933958	0.907974	0.899967	0.828932	0.816168	0.919943	0.907621	0.625446	0.814913	0.813275	0.842089	0.906385	0.905442	0.877726	0.872288	21	0.0713336	0.0155663			22.0342	0.800841	0.988829	0.813381	0.763538	0.909436	0.810002	0.772224	0.781416	0.915164	0.935909	0.844069	0.939075	0.862106	0.843498	0.988984	0.820118	0.666546	0.800607	0.847541	18	0.0848434
22.1305	0.945249	0.910555	0.940009	0.887684	0.915653	0.822999	0.896293	0.93406	0.907988	0.899967	0.828932	0.816182	0.919943	0.907621	0.625446	0.814913	0.81338	0.842102	0.906403	0.905508	0.877729	0.872315	21	0.0713448	0.0155687			22.1343	0.800842	0.98883	0.813381	0.763565	0.909436	0.810004	0.772252	0.781416	0.915166	0.93597	0.844351	0.93908	0.862106	0.843726	0.98907	0.820126	0.666546	0.800607	0.847582	18	0.0848515
22.2306	0.945309	0.91059	0.940115	0.887703	0.915654	0.823	0.896294	0.934158	0.908001	0.899967	0.828932	0.816195	0.919943	0.907621	0.625446	0.814913	0.813482	0.842114	0.90642	0.905572	0.877732	0.872341	21	0.0713556	0.0155711			22.2345	0.800844	0.988831	0.813381	0.763591	0.909437	0.810006	0.77228	0.781416	0.915169	0.936029	0.844626	0.939084	0.862106	0.843947	0.989153	0.820134	0.666546	0.800607	0.847622	18	0.0848594
22.3307	0.945367	0.910624	0.940218	0.887721	0.915655	0.823	0.896294	0.934253	0.908013	0.899967	0.828932	0.816208	0.919943	0.907621	0.625446	0.814913	0.813579	0.842125	0.906437	0.905632	0.877735	0.872366	21	0.0713661	0.0155733			22.3346	0.800845	0.988832	0.813381	0.763616	0.909437	0.810008	0.772306	0.781416	0.915171	0.936085	0.844894	0.939088	0.862106	0.844162	0.989233	0.820141	0.666546	0.800607	0.84766	18	0.084867
22.4309	0.945423	0.910657	0.940317	0.887738	0.915656	0.823001	0.896294	0.934344	0.908025	0.899967	0.828932	0.81622	0.919943	0.907621	0.625446	0.814913	0.813674	0.842136	0.906452	0.905691	0.877737	0.87239	21	0.0713761	0.0155755			22.4348	0.800846	0.988833	0.813381	0.763639	0.909438	0.810009	0.772331	0.781416	0.915173	0.93614	0.845154	0.939092	0.862107	0.844371	0.989311	0.820147	0.666546	0.800607	0.847697	18	0.0848748
22.531	0.945476	0.910688	0.940413	0.887754	0.915657	0.823001	0.896294	0.934432	0.908037	0.899967	0.828932	0.816231	0.919943	0.907621	0.625446	0.814913	0.813765	0.842147	0.906467	0.905747	0.87774	0.872413	21	0.0713858	0.0155777			22.5349	0.800847	0.988834	0.813381	0.763662	0.909438	0.810011	0.772355	0.781416	0.915175	0.936192	0.845407	0.939096	0.862107	0.844574	0.989385	0.820154	0.666546	0.800607	0.847733	18	0.084882
22.6311	0.945528	0.910718	0.940505	0.88777	0.915657	0.823002	0.896295	0.934517	0.908047	0.899967	0.828932	0.816242	0.919943	0.907621	0.625446	0.814913	0.813854	0.842157	0.906481	0.905802	0.877742	0.872435	21	0.071395	0.0155797			22.6351	0.800848	0.988835	0.813381	0.763683	0.909438	0.810013	0.772378	0.781416	0.915177	0.936242	0.845653	0.9391	0.862107	0.844772	0.989456	0.82016	0.666546	0.800607	0.847767	18	0.084889
22.7313	0.945577	0.910746	0.940594	0.887784	0.915658	0.823002	0.896295	0.934599	0.908058	0.899967	0.828932	0.816253	0.919943	0.907621	0.625446	0.814913	0.813939	0.842166	0.906495	0.905854	0.877744	0.872456	21	0.071404	0.0155816			22.7353	0.800849	0.988836	0.813381	0.763704	0.909439	0.810014	0.7724	0.781416	0.915179	0.936291	0.845893	0.939103	0.862107	0.844963	0.989525	0.820166	0.666546	0.800607	0.847801	18	0.084896
22.8314	0.945624	0.910773	0.94068	0.887798	0.915659	0.823003	0.896295	0.934678	0.908067	0.899967	0.828932	0.816263	0.919943	0.907621	0.625446	0.814914	0.814021	0.842175	0.906508	0.905904	0.877746	0.872477	21	0.0714126	0.0155835			22.8354	0.80085	0.988836	0.813381	0.763724	0.909439	0.810015	0.772421	0.781416	0.91518	0.936337	0.846126	0.939106	0.862107	0.845149	0.989591	0.820171	0.666546	0.800607	0.847833	18	0.0849024
22.9316	0.94567	0.9108	0.940763	0.887812	0.915659	0.823003	0.896295	0.934754	0.908076	0.899967	0.828932	0.816272	0.919943	0.907621	0.625446	0.814914	0.814101	0.842183	0.90652	0.905952	0.877748	0.872497	21	0.0714209	0.0155853			22.9356	0.800851	0.988837	0.813381	0.763742	0.909439	0.810017	0.772441	0.781416	0.915182	0.936381	0.846353	0.939109	0.862107	0.845329	0.989655	0.820176	0.666546	0.800607	0.847865	18	0.0849089
23.0317	0.945714	0.910825	0.940844	0.887825	0.91566	0.823003	0.896296	0.934828	0.908085	0.899967	0.828932	0.816281	0.919943	0.907621	0.625446	0.814914	0.814177	0.842192	0.906532	0.905998	0.877749	0.872516	21	0.0714291	0.0155871			23.0357	0.800852	0.988838	0.813381	0.763761	0.90944	0.810018	0.772461	0.781416	0.915183	0.936424	0.846574	0.939112	0.862107	0.845505	0.989716	0.820181	0.666546	0.800608	0.847896	18	0.0849151
23.1318	0.945756	0.910849	0.940921	0.887837	0.915661	0.823004	0.896296	0.934898	0.908094	0.899967	0.828932	0.81629	0.919943	0.907621	0.625446	0.814914	0.814251	0.842199	0.906543	0.906043	0.877751	0.872534	21	0.0714368	0.0155888			23.1359	0.800852	0.988838	0.813381	0.763778	0.90944	0.810019	0.772479	0.781416	0.915185	0.936465	0.846788	0.939114	0.862107	0.845675	0.989775	0.820186	0.666546	0.800608	0.847925	18	0.0849211
23.232	0.945796	0.910872	0.940995	0.887849	0.915661	0.823004	0.896296	0.934967	0.908101	0.899967	0.828932	0.816298	0.919943	0.907621	0.625446	0.814914	0.814323	0.842206	0.906554	0.906086	0.877753	0.872552	21	0.0714442	0.0155904			23.236	0.800853	0.988839	0.813381	0.763794	0.90944	0.81002	0.772497	0.781416	0.915186	0.936505	0.846997	0.939117	0.862108	0.845841	0.989832	0.82019	0.666546	0.800608	0.847954	18	0.0849271
23.3321	0.945835	0.910893	0.941067	0.88786	0.915662	0.823004	0.896296	0.935033	0.908109	0.899967	0.828932	0.816305	0.919943	0.907621	0.625446	0.814914	0.814392	0.842213	0.906564	0.906127	0.877754	0.872568	21	0.0714514	0.015592			23.3362	0.800854	0.98884	0.813381	0.76381	0.90944	0.810021	0.772514	0.781416	0.915187	0.936543	0.8472	0.939119	0.862108	0.846001	0.989887	0.820194	0.666546	0.800608	0.847982	18	0.0849328
23.4322	0.945873	0.910915	0.941137	0.887871	0.915662	0.823005	0.896296	0.935096	0.908116	0.899967	0.828932	0.816313	0.919943	0.907621	0.625446	0.814914	0.814459	0.84222	0.906573	0.906166	0.877755	0.872585	21	0.0714582	0.0155935			23.4363	0.800854	0.98884	0.813381	0.763825	0.90944	0.810022	0.77253	0.781416	0.915188	0.936579	0.847398	0.939121	0.862108	0.846157	0.98994	0.820198	0.666546	0.800608	0.848008	18	0.0849383
23.5324	0.945909	0.910935	0.941204	0.887881	0.915662	0.823005	0.896296	0.935158	0.908123	0.899967	0.828932	0.81632	0.919943	0.907621	0.625446	0.814914	0.814523	0.842226	0.906583	0.906205	0.877757	0.8726	21	0.071465	0.0155949			23.5365	0.800855	0.98884	0.813381	0.76384	0.909441	0.810023	0.772545	0.781416	0.91519	0.936614	0.84759	0.939123	0.862108	0.846309	0.989991	0.820202	0.666546	0.800608	0.848035	18	0.0849436
23.6325	0.945943	0.910954	0.941269	0.88789	0.915663	0.823005	0.896297	0.935217	0.908129	0.899967	0.828932	0.816326	0.919943	0.907621	0.625446	0.814914	0.814585	0.842232	0.906591	0.906241	0.877758	0.872615	21	0.0714714	0.0155963			23.6367	0.800855	0.988841	0.813381	0.763853	0.909441	0.810024	0.77256	0.781416	0.915191	0.936648	0.847777	0.939125	0.862108	0.846456	0.99004	0.820205	0.666546	0.800608	0.84806	18	0.084949
23.7327	0.945976	0.910972	0.941331	0.8879	0.915663	0.823005	0.896297	0.935274	0.908136	0.899967	0.828932	0.816333	0.919943	0.907621	0.625446	0.814914	0.814645	0.842238	0.9066	0.906276	0.877759	0.87263	21	0.0714775	0.0155977			23.7368	0.800856	0.988841	0.813381	0.763867	0.909441	0.810024	0.772574	0.781416	0.915192	0.93668	0.847959	0.939127	0.862108	0.846599	0.990087	0.820209	0.666546	0.800608	0.848084	18	0.0849539
23.8328	0.946008	0.91099	0.941391	0.887908	0.915663	0.823005	0.896297	0.935329	0.908141	0.899967	0.828932	0.816339	0.919943	0.907621	0.625446	0.814914	0.814703	0.842243	0.906608	0.90631	0.87776	0.872644	21	0.0714834	0.015599			23.837	0.800856	0.988842	0.813381	0.763879	0.909441	0.810025	0.772588	0.781416	0.915192	0.936711	0.848136	0.939129	0.862108	0.846738	0.990132	0.820212	0.666546	0.800608	0.848108	18	0.0849588
23.9329	0.946039	0.911007	0.941449	0.887917	0.915664	0.823006	0.896297	0.935382	0.908147	0.899967	0.828932	0.816345	0.919943	0.907621	0.625446	0.814914	0.814759	0.842248	0.906615	0.906343	0.877761	0.872657	21	0.0714892	0.0156002			23.9371	0.800857	0.988842	0.813381	0.763891	0.909441	0.810026	0.772601	0.781416	0.915193	0.936741	0.848308	0.939131	0.862108	0.846872	0.990176	0.820215	0.666546	0.800608	0.848131	18	0.0849635
24.0331	0.946068	0.911023	0.941505	0.887925	0.915664	0.823006	0.896297	0.935433	0.908152	0.899967	0.828932	0.81635	0.919943	0.907621	0.625446	0.814914	0.814813	0.842253	0.906622	0.906374	0.877762	0.87267	21	0.0714946	0.0156014			24.0373	0.800857	0.988842	0.813381	0.763903	0.909441	0.810026	0.772613	0.781416	0.915194	0.93677	0.848475	0.939132	0.862108	0.847003	0.990218	0.820218	0.666546	0.800608	0.848153	18	0.0849681
24.1332	0.946097	0.911039	0.941559	0.887932	0.915664	0.823006	0.896297	0.935483	0.908157	0.899967	0.828932	0.816355	0.919943	0.907621	0.625446	0.814914	0.814866	0.842258	0.906629	0.906404	0.877763	0.872682	21	0.0715	0.0156026			24.1374	0.800858	0.988843	0.813381	0.763914	0.909441	0.810027	0.772625	0.781416	0.915195	0.936797	0.848638	0.939134	0.862108	0.84713	0.990258	0.82022	0.666546	0.800608	0.848174	18	0.0849725
24.2334	0.946124	0.911054	0.941612	0.887939	0.915665	0.823006	0.896297	0.93553	0.908162	0.899967	0.828932	0.81636	0.919943	0.907621	0.625446	0.814914	0.814916	0.842262	0.906636	0.906433	0.877764	0.872694	21	0.0715052	0.0156037			24.2376	0.800858	0.988843	0.813381	0.763924	0.909441	0.810027	0.772636	0.781416	0.915196	0.936824	0.848797	0.939135	0.862108	0.847254	0.990297	0.820223	0.666546	0.800608	0.848195	18	0.0849769
24.3335	0.94615	0.911068	0.941662	0.887946	0.915665	0.823006	0.896297	0.935576	0.908167	0.899967	0.828932	0.816365	0.919943	0.907621	0.625446	0.814914	0.814965	0.842267	0.906642	0.906461	0.877764	0.872706	21	0.07151	0.0156048			24.3377	0.800858	0.988843	0.813381	0.763934	0.909441	0.810028	0.772647	0.781416	0.915196	0.936849	0.848951	0.939136	0.862108	0.847374	0.990335	0.820225	0.666546	0.800608	0.848215	18	0.084981
24.4336	0.946175	0.911082	0.941711	0.887953	0.915665	0.823006	0.896297	0.93562	0.908171	0.899967	0.828932	0.816369	0.919943	0.907621	0.625446	0.814914	0.815012	0.842271	0.906648	0.906488	0.877765	0.872717	21	0.0715148	0.0156058			24.4379	0.800859	0.988843	0.813381	0.763944	0.909442	0.810028	0.772657	0.781416	0.915197	0.936874	0.849101	0.939138	0.862108	0.84749	0.990371	0.820228	0.666546	0.800608	0.848235	18	0.0849851
24.5338	0.946199	0.911095	0.941758	0.887959	0.915665	0.823007	0.896297	0.935663	0.908175	0.899967	0.828932	0.816374	0.919943	0.907621	0.625446	0.814914	0.815057	0.842274	0.906654	0.906514	0.877766	0.872728	21	0.0715194	0.0156068			24.538	0.800859	0.988844	0.813381	0.763953	0.909442	0.810029	0.772667	0.781416	0.915197	0.936897	0.849247	0.939139	0.862108	0.847603	0.990406	0.82023	0.666546	0.800608	0.848254	18	0.084989
24.6339	0.946222	0.911107	0.941803	0.887965	0.915666	0.823007	0.896297	0.935704	0.908179	0.899967	0.828932	0.816378	0.919943	0.907621	0.625446	0.814914	0.815101	0.842278	0.906659	0.906538	0.877766	0.872738	21	0.0715237	0.0156078			24.6382	0.800859	0.988844	0.813381	0.763962	0.909442	0.810029	0.772677	0.781416	0.915198	0.93692	0.849389	0.93914	0.862108	0.847713	0.990439	0.820232	0.666546	0.800608	0.848272	18	0.0849928
24.734	0.946244	0.911119	0.941847	0.887971	0.915666	0.823007	0.896298	0.935744	0.908183	0.899967	0.828932	0.816382	0.919943	0.907621	0.625446	0.814914	0.815144	0.842281	0.906664	0.906562	0.877767	0.872748	21	0.071528	0.0156087			24.7384	0.800859	0.988844	0.813381	0.763971	0.909442	0.81003	0.772686	0.781416	0.915198	0.936942	0.849527	0.939141	0.862108	0.84782	0.990471	0.820234	0.666546	0.800608	0.84829	18	0.0849963
24.8342	0.946266	0.91113	0.941889	0.887976	0.915666	0.823007	0.896298	0.935782	0.908186	0.899967	0.828932	0.816385	0.919943	0.907621	0.625446	0.814914	0.815184	0.842285	0.906669	0.906585	0.877768	0.872757	21	0.0715321	0.0156096			24.8385	0.80086	0.988844	0.813381	0.763979	0.909442	0.81003	0.772695	0.781416	0.915199	0.936962	0.849661	0.939142	0.862108	0.847924	0.990502	0.820236	0.666546	0.800608	0.848307	18	0.0849998
24.9343	0.946286	0.911141	0.941929	0.887982	0.915666	0.823007	0.896298	0.935819	0.908189	0.899967	0.828932	0.816389	0.919943	0.907621	0.625446	0.814914	0.815224	0.842288	0.906674	0.906607	0.877768	0.872766	21	0.0715359	0.0156104			24.9387	0.80086	0.988844	0.813381	0.763987	0.909442	0.810031	0.772703	0.781416	0.915199	0.936982	0.849792	0.939143	0.862108	0.848024	0.990532	0.820237	0.666546	0.800608	0.848324	18	0.0850032
25.0345	0.946306	0.911152	0.941969	0.887986	0.915666	0.823007	0.896298	0.935855	0.908193	0.899967	0.828932	0.816392	0.919943	0.907621	0.625446	0.814914	0.815262	0.842291	0.906678	0.906628	0.877769	0.872775	21	0.0715398	0.0156113			25.0388	0.80086	0.988845	0.813381	0.763994	0.909442	0.810031	0.772711	0.781416	0.9152	0.937002	0.849919	0.939143	0.862108	0.848122	0.990561	0.820239	0.666546	0.800608	0.84834	18	0.0850067
25.1346	0.946325	0.911162	0.942007	0.887991	0.915666	0.823007	0.896298	0.935889	0.908196	0.899967	0.828932	0.816395	0.919943	0.907621	0.625446	0.814914	0.815299	0.842294	0.906682	0.906648	0.877769	0.872783	21	0.0715434	0.015612			25.139	0.80086	0.988845	0.813381	0.764001	0.909442	0.810031	0.772719	0.781416	0.9152	0.93702	0.850043	0.939144	0.862108	0.848217	0.990589	0.82024	0.666546	0.800608	0.848356	18	0.0850099
25.2347	0.946343	0.911172	0.942043	0.887996	0.915666	0.823007	0.896298	0.935923	0.908199	0.899967	0.828932	0.816398	0.919943	0.907621	0.625446	0.814914	0.815334	0.842296	0.906686	0.906668	0.87777	0.872792	21	0.0715469	0.0156128			25.2391	0.80086	0.988845	0.813381	0.764008	0.909442	0.810032	0.772726	0.781416	0.915201	0.937038	0.850163	0.939145	0.862108	0.848309	0.990616	0.820242	0.666546	0.800608	0.848371	18	0.0850131
25.3349	0.946361	0.911181	0.942078	0.888	0.915667	0.823007	0.896298	0.935954	0.908201	0.899967	0.828932	0.816401	0.919943	0.907621	0.625446	0.814914	0.815369	0.842299	0.90669	0.906687	0.87777	0.872799	21	0.0715503	0.0156135			25.3393	0.800861	0.988845	0.813381	0.764014	0.909442	0.810032	0.772733	0.781416	0.915201	0.937055	0.85028	0.939146	0.862108	0.848398	0.990641	0.820243	0.666546	0.800608	0.848386	18	0.085016
25.435	0.946378	0.91119	0.942113	0.888004	0.915667	0.823007	0.896298	0.935985	0.908204	0.899967	0.828932	0.816404	0.919943	0.907621	0.625446	0.814914	0.815402	0.842301	0.906694	0.906705	0.87777	0.872807	21	0.0715536	0.0156143			25.4394	0.800861	0.988845	0.813381	0.764021	0.909442	0.810032	0.77274	0.781416	0.915201	0.937071	0.850394	0.939147	0.862108	0.848485	0.990666	0.820245	0.666546	0.800608	0.8484	18	0.0850189
25.5351	0.946394	0.911198	0.942145	0.888008	0.915667	0.823007	0.896298	0.936015	0.908206	0.899967	0.828932	0.816406	0.919943	0.907621	0.625446	0.814914	0.815434	0.842303	0.906697	0.906722	0.877771	0.872814	21	0.0715567	0.0156149			25.5396	0.800861	0.988845	0.813381	0.764026	0.909442	0.810032	0.772746	0.781416	0.915202	0.937087	0.850505	0.939147	0.862108	0.84857	0.99069	0.820246	0.666546	0.800608	0.848414	18	0.0850218
25.6353	0.946409	0.911206	0.942177	0.888012	0.915667	0.823007	0.896298	0.936044	0.908209	0.899967	0.828932	0.816409	0.919943	0.907621	0.625446	0.814914	0.815465	0.842306	0.906701	0.906739	0.877771	0.872821	21	0.0715597	0.0156156			25.6398	0.800861	0.988845	0.813381	0.764032	0.909442	0.810033	0.772752	0.781416	0.915202	0.937102	0.850613	0.939148	0.862108	0.848652	0.990713	0.820247	0.666546	0.800608	0.848428	18	0.0850245
25.7354	0.946424	0.911214	0.942208	0.888015	0.915667	0.823007	0.896298	0.936071	0.908211	0.899967	0.828932	0.816411	0.919943	0.907621	0.625446	0.814914	0.815495	0.842308	0.906704	0.906755	0.877771	0.872828	21	0.0715626	0.0156162			25.7399	0.800861	0.988845	0.813381	0.764038	0.909442	0.810033	0.772758	0.781416	0.915202	0.937117	0.850717	0.939148	0.862108	0.848731	0.990735	0.820248	0.666546	0.800608	0.848441	18	0.0850271
25.8356	0.946439	0.911221	0.942237	0.888019	0.915667	0.823008	0.896298	0.936098	0.908213	0.899967	0.828932	0.816413	0.919943	0.907621	0.625446	0.814914	0.815524	0.84231	0.906707	0.906771	0.877772	0.872834	21	0.0715653	0.0156168			25.8401	0.800861	0.988846	0.813381	0.764043	0.909442	0.810033	0.772764	0.781416	0.915202	0.937131	0.850819	0.939149	0.862109	0.848809	0.990756	0.820249	0.666546	0.800608	0.848454	18	0.0850297
25.9357	0.946452	0.911228	0.942266	0.888022	0.915667	0.823008	0.896298	0.936124	0.908215	0.899967	0.828932	0.816416	0.919943	0.907621	0.625446	0.814914	0.815552	0.842311	0.90671	0.906785	0.877772	0.87284	21	0.071568	0.0156174			25.9402	0.800861	0.988846	0.813381	0.764048	0.909442	0.810033	0.772769	0.781416	0.915203	0.937144	0.850919	0.939149	0.862109	0.848884	0.990777	0.82025	0.666546	0.800608	0.848466	18	0.0850323
26.0358	0.946466	0.911235	0.942293	0.888025	0.915667	0.823008	0.896298	0.936149	0.908217	0.899967	0.828932	0.816418	0.919943	0.907621	0.625446	0.814914	0.815579	0.842313	0.906712	0.9068	0.877772	0.872846	21	0.0715706	0.015618			26.0404	0.800862	0.988846	0.813381	0.764052	0.909442	0.810033	0.772774	0.781416	0.915203	0.937157	0.851015	0.93915	0.862109	0.848957	0.990796	0.820251	0.666546	0.800608	0.848478	18	0.0850346
26.136	0.946478	0.911242	0.94232	0.888028	0.915667	0.823008	0.896298	0.936173	0.908219	0.899967	0.828932	0.81642	0.919943	0.907621	0.625446	0.814914	0.815605	0.842315	0.906715	0.906813	0.877773	0.872852	21	0.0715731	0.0156185			26.1405	0.800862	0.988846	0.813381	0.764057	0.909442	0.810034	0.772779	0.781416	0.915203	0.937169	0.851109	0.93915	0.862109	0.849028	0.990815	0.820252	0.666546	0.800608	0.848489	18	0.0850368
26.2361	0.946491	0.911248	0.942345	0.888031	0.915667	0.823008	0.896298	0.936196	0.908221	0.899967	0.828932	0.816421	0.919943	0.907621	0.625446	0.814914	0.81563	0.842316	0.906718	0.906827	0.877773	0.872858	21	0.0715755	0.0156191			26.2407	0.800862	0.988846	0.813381	0.764061	0.909442	0.810034	0.772784	0.781416	0.915203	0.937181	0.8512	0.939151	0.862109	0.849097	0.990834	0.820253	0.666546	0.800608	0.8485	18	0.0850392
26.3362	0.946502	0.911254	0.94237	0.888033	0.915667	0.823008	0.896298	0.936218	0.908222	0.899967	0.828932	0.816423	0.919943	0.907621	0.625446	0.814914	0.815654	0.842318	0.90672	0.906839	0.877773	0.872863	21	0.0715778	0.0156195			26.3408	0.800862	0.988846	0.813381	0.764065	0.909442	0.810034	0.772788	0.781416	0.915203	0.937193	0.851289	0.939151	0.862109	0.849163	0.990851	0.820254	0.666546	0.800608	0.848511	18	0.0850413
26.4364	0.946514	0.91126	0.942394	0.888036	0.915667	0.823008	0.896298	0.936239	0.908224	0.899967	0.828932	0.816425	0.919943	0.907621	0.625446	0.814914	0.815677	0.842319	0.906722	0.906852	0.877773	0.872868	21	0.0715801	0.01562			26.441	0.800862	0.988846	0.813381	0.764069	0.909442	0.810034	0.772792	0.781416	0.915204	0.937204	0.851376	0.939152	0.862109	0.849228	0.990868	0.820255	0.666546	0.800608	0.848522	18	0.0850435
26.5365	0.946525	0.911265	0.942417	0.888038	0.915667	0.823008	0.896298	0.93626	0.908225	0.899967	0.828932	0.816426	0.919943	0.907621	0.625446	0.814914	0.8157	0.842321	0.906724	0.906863	0.877773	0.872873	21	0.0715822	0.0156205			26.5412	0.800862	0.988846	0.813381	0.764073	0.909442	0.810034	0.772797	0.781416	0.915204	0.937214	0.85146	0.939152	0.862109	0.849291	0.990885	0.820256	0.666546	0.800608	0.848532	18	0.0850455
26.6367	0.946535	0.91127	0.942439	0.88804	0.915668	0.823008	0.896298	0.93628	0.908227	0.899967	0.828932	0.816428	0.919943	0.907621	0.625446	0.814914	0.815722	0.842322	0.906726	0.906875	0.877774	0.872878	21	0.0715842	0.015621			26.6413	0.800862	0.988846	0.813381	0.764077	0.909442	0.810034	0.772801	0.781416	0.915204	0.937224	0.851542	0.939152	0.862109	0.849353	0.9909	0.820256	0.666546	0.800608	0.848542	18	0.0850473
26.7368	0.946545	0.911275	0.942461	0.888043	0.915668	0.823008	0.896298	0.936299	0.908228	0.899967	0.828932	0.816429	0.919943	0.907621	0.625446	0.814914	0.815743	0.842323	0.906728	0.906885	0.877774	0.872882	21	0.0715862	0.0156214			26.7415	0.800862	0.988846	0.813381	0.76408	0.909442	0.810034	0.772804	0.781416	0.915204	0.937234	0.851621	0.939153	0.862109	0.849412	0.990915	0.820257	0.666546	0.800608	0.848551	18	0.0850493
26.8369	0.946555	0.91128	0.942481	0.888045	0.915668	0.823008	0.896298	0.936318	0.908229	0.899967	0.828932	0.816431	0.919943	0.907621	0.625446	0.814914	0.815763	0.842325	0.90673	0.906896	0.877774	0.872887	21	0.0715881	0.0156218			26.8416	0.800862	0.988846	0.813381	0.764084	0.909442	0.810034	0.772808	0.781416	0.915204	0.937244	0.851699	0.939153	0.862109	0.84947	0.99093	0.820258	0.666546	0.800608	0.848561	18	0.0850512
26.9371	0.946564	0.911285	0.942501	0.888047	0.915668	0.823008	0.896298	0.936336	0.908231	0.899967	0.828932	0.816432	0.919943	0.907621	0.625446	0.814914	0.815783	0.842326	0.906732	0.906906	0.877774	0.872891	21	0.07159	0.0156222			26.9418	0.800862	0.988846	0.813381	0.764087	0.909443	0.810035	0.772811	0.781416	0.915204	0.937253	0.851774	0.939153	0.862109	0.849526	0.990944	0.820258	0.666546	0.800608	0.84857	18	0.085053
27.0372	0.946573	0.911289	0.94252	0.888049	0.915668	0.823008	0.896298	0.936353	0.908232	0.899967	0.828932	0.816433	0.919943	0.907621	0.625446	0.814914	0.815802	0.842327	0.906734	0.906916	0.877774	0.872895	21	0.0715917	0.0156226			27.0419	0.800862	0.988846	0.813381	0.76409	0.909443	0.810035	0.772815	0.781416	0.915205	0.937261	0.851847	0.939153	0.862109	0.84958	0.990958	0.820259	0.666546	0.800608	0.848579	18	0.0850547
27.1373	0.946581	0.911293	0.942539	0.88805	0.915668	0.823008	0.896298	0.93637	0.908233	0.899967	0.828932	0.816434	0.919943	0.907621	0.625446	0.814914	0.81582	0.842328	0.906735	0.906925	0.877774	0.872899	21	0.0715934	0.015623			27.1421	0.800862	0.988846	0.813381	0.764093	0.909443	0.810035	0.772818	0.781416	0.915205	0.93727	0.851918	0.939154	0.862109	0.849633	0.990971	0.820259	0.666546	0.800608	0.848587	18	0.0850564
27.2375	0.94659	0.911297	0.942557	0.888052	0.915668	0.823008	0.896298	0.936386	0.908234	0.899967	0.828932	0.816435	0.919943	0.907621	0.625446	0.814914	0.815838	0.842329	0.906737	0.906934	0.877775	0.872903	21	0.0715951	0.0156233			27.2422	0.800862	0.988846	0.813381	0.764096	0.909443	0.810035	0.772821	0.781416	0.915205	0.937277	0.851988	0.939154	0.862109	0.849684	0.990983	0.82026	0.666546	0.800608	0.848595	18	0.0850579
27.3376	0.946598	0.911301	0.942574	0.888054	0.915668	0.823008	0.896298	0.936401	0.908235	0.899967	0.828932	0.816437	0.919943	0.907621	0.625446	0.814914	0.815855	0.84233	0.906738	0.906942	0.877775	0.872907	21	0.0715966	0.0156237			27.3424	0.800862	0.988846	0.813381	0.764098	0.909443	0.810035	0.772824	0.781416	0.915205	0.937285	0.852055	0.939154	0.862109	0.849734	0.990995	0.82026	0.666546	0.800608	0.848603	18	0.0850595
27.4378	0.946605	0.911305	0.942591	0.888055	0.915668	0.823008	0.896298	0.936416	0.908236	0.899967	0.828932	0.816438	0.919943	0.907621	0.625446	0.814914	0.815871	0.842331	0.90674	0.906951	0.877775	0.87291	21	0.0715982	0.015624			27.4426	0.800862	0.988846	0.813381	0.764101	0.909443	0.810035	0.772826	0.781416	0.915205	0.937293	0.852121	0.939154	0.862109	0.849783	0.991007	0.820261	0.666546	0.800608	0.848611	18	0.0850611
27.5379	0.946612	0.911309	0.942607	0.888057	0.915668	0.823008	0.896298	0.936431	0.908237	0.899967	0.828932	0.816438	0.919943	0.907621	0.625446	0.814914	0.815887	0.842331	0.906741	0.906959	0.877775	0.872913	21	0.0715997	0.0156243			27.5427	0.800863	0.988846	0.813381	0.764103	0.909443	0.810035	0.772829	0.781416	0.915205	0.9373	0.852185	0.939155	0.862109	0.84983	0.991018	0.820261	0.666546	0.800608	0.848619	18	0.0850625
27.638	0.946619	0.911312	0.942623	0.888058	0.915668	0.823008	0.896298	0.936445	0.908238	0.899967	0.828932	0.816439	0.919943	0.907621	0.625446	0.814914	0.815903	0.842332	0.906742	0.906966	0.877775	0.872917	21	0.0716011	0.0156246			27.6429	0.800863	0.988846	0.813381	0.764106	0.909443	0.810035	0.772832	0.781416	0.915205	0.937306	0.852247	0.939155	0.862109	0.849876	0.991029	0.820262	0.666546	0.800608	0.848626	18	0.0850638
27.7382	0.946626	0.911315	0.942638	0.88806	0.915668	0.823008	0.896298	0.936458	0.908238	0.899967	0.828932	0.81644	0.919943	0.907621	0.625446	0.814914	0.815918	0.842333	0.906743	0.906974	0.877775	0.87292	21	0.0716024	0.0156249			27.743	0.800863	0.988847	0.813381	0.764108	0.909443	0.810035	0.772834	0.781416	0.915205	0.937313	0.852307	0.939155	0.862109	0.84992	0.991039	0.820262	0.666546	0.800608	0.848633	18	0.0850653
27.8383	0.946633	0.911318	0.942652	0.888061	0.915668	0.823008	0.896298	0.936471	0.908239	0.899967	0.828932	0.816441	0.919943	0.907621	0.625446	0.814914	0.815932	0.842334	0.906744	0.906981	0.877775	0.872923	21	0.0716037	0.0156252			27.8432	0.800863	0.988847	0.813381	0.76411	0.909443	0.810035	0.772836	0.781416	0.915205	0.937319	0.852366	0.939155	0.862109	0.849963	0.991049	0.820262	0.666546	0.800608	0.84864	18	0.0850666
27.9385	0.946639	0.911321	0.942666	0.888062	0.915668	0.823008	0.896298	0.936484	0.90824	0.899967	0.828932	0.816442	0.919943	0.907621	0.625446	0.814914	0.815946	0.842334	0.906746	0.906987	0.877775	0.872926	21	0.071605	0.0156255			27.9433	0.800863	0.988847	0.813381	0.764112	0.909443	0.810035	0.772839	0.781416	0.915205	0.937325	0.852423	0.939155	0.862109	0.850005	0.991059	0.820263	0.666546	0.800608	0.848646	18	0.0850679
28.0386	0.946645	0.911324	0.94268	0.888063	0.915668	0.823008	0.896298	0.936496	0.908241	0.899967	0.828932	0.816443	0.919943	0.907621	0.625446	0.814914	0.815959	0.842335	0.906747	0.906994	0.877775	0.872929	21	0.0716062	0.0156258			28.0435	0.800863	0.988847	0.813381	0.764114	0.909443	0.810035	0.772841	0.781416	0.915205	0.937331	0.852479	0.939155	0.862109	0.850046	0.991068	0.820263	0.666546	0.800608	0.848653	18	0.0850691
28.1387	0.946651	0.911327	0.942693	0.888065	0.915668	0.823008	0.896298	0.936507	0.908241	0.899967	0.828932	0.816443	0.919943	0.907621	0.625446	0.814914	0.815972	0.842336	0.906748	0.907	0.877775	0.872931	21	0.0716074	0.015626			28.1436	0.800863	0.988847	0.813381	0.764116	0.909443	0.810035	0.772843	0.781416	0.915205	0.937337	0.852533	0.939156	0.862109	0.850085	0.991077	0.820263	0.666546	0.800608	0.848659	18	0.0850704
28.2389	0.946656	0.911329	0.942705	0.888066	0.915668	0.823008	0.896298	0.936518	0.908242	0.899967	0.828932	0.816444	0.919943	0.907621	0.625446	0.814914	0.815985	0.842336	0.906748	0.907006	0.877775	0.872934	21	0.0716084	0.0156262			28.2438	0.800863	0.988847	0.813381	0.764118	0.909443	0.810035	0.772845	0.781416	0.915206	0.937342	0.852586	0.939156	0.862109	0.850123	0.991085	0.820264	0.666546	0.800608	0.848665	18	0.0850715
28.339	0.946661	0.911332	0.942717	0.888067	0.915668	0.823008	0.896298	0.936529	0.908243	0.899967	0.828932	0.816445	0.919943	0.907621	0.625446	0.814914	0.815997	0.842337	0.906749	0.907012	0.877776	0.872936	21	0.0716095	0.0156265			28.344	0.800863	0.988847	0.813381	0.764119	0.909443	0.810035	0.772847	0.781416	0.915206	0.937347	0.852637	0.939156	0.862109	0.850161	0.991094	0.820264	0.666546	0.800608	0.848671	18	0.0850727
28.4391	0.946666	0.911334	0.942729	0.888068	0.915668	0.823008	0.896298	0.93654	0.908243	0.899967	0.828932	0.816445	0.919943	0.907621	0.625446	0.814914	0.816008	0.842337	0.90675	0.907018	0.877776	0.872939	21	0.0716106	0.0156267			28.4441	0.800863	0.988847	0.813381	0.764121	0.909443	0.810035	0.772848	0.781416	0.915206	0.937352	0.852687	0.939156	0.862109	0.850197	0.991102	0.820264	0.666546	0.800608	0.848677	18	0.0850738
28.5393	0.946671	0.911337	0.94274	0.888068	0.915668	0.823008	0.896298	0.93655	0.908244	0.899967	0.828932	0.816446	0.919943	0.907621	0.625446	0.814914	0.81602	0.842338	0.906751	0.907023	0.877776	0.872941	21	0.0716115	0.0156269			28.5443	0.800863	0.988847	0.813381	0.764122	0.909443	0.810036	0.77285	0.781416	0.915206	0.937357	0.852735	0.939156	0.862109	0.850232	0.991109	0.820264	0.666546	0.800608	0.848682	18	0.0850747
28.6394	0.946676	0.911339	0.942751	0.888069	0.915668	0.823008	0.896298	0.936559	0.908244	0.899967	0.828932	0.816446	0.919943	0.907621	0.625446	0.814914	0.81603	0.842338	0.906752	0.907028	0.877776	0.872943	21	0.0716125	0.0156271			28.6444	0.800863	0.988847	0.813381	0.764124	0.909443	0.810036	0.772852	0.781416	0.915206	0.937361	0.852782	0.939156	0.862109	0.850266	0.991117	0.820265	0.666546	0.800608	0.848688	18	0.0850757
28.7396	0.946681	0.911341	0.942762	0.88807	0.915668	0.823008	0.896298	0.936569	0.908245	0.899967	0.828932	0.816447	0.919943	0.907621	0.625446	0.814914	0.816041	0.842339	0.906753	0.907033	0.877776	0.872945	21	0.0716135	0.0156273			28.7446	0.800863	0.988847	0.813381	0.764125	0.909443	0.810036	0.772853	0.781416	0.915206	0.937366	0.852828	0.939156	0.862109	0.850299	0.991124	0.820265	0.666546	0.800608	0.848693	18	0.0850767
28.8397	0.946685	0.911343	0.942772	0.888071	0.915668	0.823008	0.896298	0.936578	0.908245	0.899967	0.828932	0.816447	0.919943	0.907621	0.625446	0.814914	0.816051	0.842339	0.906753	0.907038	0.877776	0.872947	21	0.0716144	0.0156275			28.8447	0.800863	0.988847	0.813381	0.764127	0.909443	0.810036	0.772855	0.781416	0.915206	0.93737	0.852873	0.939156	0.862109	0.850331	0.991131	0.820265	0.666546	0.800608	0.848698	18	0.0850776
28.9398	0.946689	0.911345	0.942782	0.888072	0.915668	0.823008	0.896298	0.936586	0.908246	0.899967	0.828932	0.816448	0.919943	0.907621	0.625446	0.814914	0.816061	0.84234	0.906754	0.907043	0.877776	0.872949	21	0.0716152	0.0156277			28.9449	0.800863	0.988847	0.813381	0.764128	0.909443	0.810036	0.772856	0.781416	0.915206	0.937374	0.852916	0.939156	0.862109	0.850363	0.991137	0.820265	0.666546	0.800608	0.848703	18	0.0850785
29.04	0.946693	0.911347	0.942791	0.888072	0.915668	0.823008	0.896298	0.936595	0.908246	0.899967	0.828932	0.816448	0.919943	0.907621	0.625446	0.814914	0.81607	0.84234	0.906755	0.907047	0.877776	0.872951	21	0.0716161	0.0156279			29.045	0.800863	0.988847	0.813381	0.764129	0.909443	0.810036	0.772858	0.781416	0.915206	0.937378	0.852958	0.939156	0.862109	0.850393	0.991144	0.820265	0.666546	0.800608	0.848708	18	0.0850794
29.1401	0.946697	0.911348	0.9428	0.888073	0.915668	0.823008	0.896298	0.936603	0.908246	0.899967	0.828932	0.816449	0.919943	0.907621	0.625446	0.814914	0.816079	0.84234	0.906755	0.907051	0.877776	0.872953	21	0.0716168	0.0156281			29.1452	0.800863	0.988847	0.813381	0.76413	0.909443	0.810036	0.772859	0.781416	0.915206	0.937382	0.853	0.939157	0.862109	0.850422	0.99115	0.820266	0.666546	0.800608	0.848712	18	0.0850804
29.2402	0.946701	0.91135	0.942809	0.888074	0.915668	0.823008	0.896298	0.936611	0.908247	0.899967	0.828932	0.816449	0.919943	0.907621	0.625446	0.814914	0.816088	0.842341	0.906756	0.907055	0.877776	0.872955	21	0.0716176	0.0156283			29.2453	0.800863	0.988847	0.813381	0.764132	0.909443	0.810036	0.77286	0.781416	0.915206	0.937385	0.853039	0.939157	0.862109	0.850451	0.991155	0.820266	0.666546	0.800608	0.848717	18	0.085081
29.3404	0.946704	0.911352	0.942817	0.888075	0.915668	0.823008	0.896298	0.936618	0.908247	0.899967	0.828932	0.81645	0.919943	0.907621	0.625446	0.814914	0.816097	0.842341	0.906756	0.907059	0.877776	0.872957	21	0.0716183	0.0156284			29.3455	0.800863	0.988847	0.813381	0.764133	0.909443	0.810036	0.772861	0.781416	0.915206	0.937389	0.853078	0.939157	0.862109	0.850479	0.991161	0.820266	0.666546	0.800608	0.848721	18	0.0850819
29.4405	0.946708	0.911353	0.942826	0.888075	0.915668	0.823008	0.896298	0.936625	0.908248	0.899967	0.828932	0.81645	0.919943	0.907621	0.625446	0.814914	0.816105	0.842341	0.906757	0.907063	0.877776	0.872958	21	0.0716191	0.0156286			29.4457	0.800863	0.988847	0.813381	0.764134	0.909443	0.810036	0.772862	0.781416	0.915206	0.937392	0.853116	0.939157	0.862109	0.850506	0.991167	0.820266	0.666546	0.800608	0.848725	18	0.0850827
29.5407	0.946711	0.911355	0.942833	0.888076	0.915668	0.823008	0.896298	0.936632	0.908248	0.899967	0.828932	0.81645	0.919943	0.907621	0.625446	0.814914	0.816113	0.842342	0.906757	0.907067	0.877776	0.87296	21	0.0716197	0.0156287			29.5458	0.800863	0.988847	0.813381	0.764135	0.909443	0.810036	0.772864	0.781416	0.915206	0.937395	0.853153	0.939157	0.862109	0.850532	0.991172	0.820266	0.666546	0.800608	0.848729	18	0.0850834
29.6408	0.946714	0.911356	0.942841	0.888076	0.915668	0.823008	0.896298	0.936639	0.908248	0.899967	0.828932	0.816451	0.919943	0.907621	0.625446	0.814914	0.81612	0.842342	0.906758	0.90707	0.877776	0.872961	21	0.0716204	0.0156288			29.646	0.800863	0.988847	0.813381	0.764136	0.909443	0.810036	0.772865	0.781416	0.915206	0.937398	0.853189	0.939157	0.862109	0.850558	0.991177	0.820266	0.666546	0.800608	0.848733	18	0.0850841
29.7409	0.946717	0.911358	0.942849	0.888077	0.915668	0.823008	0.896298	0.936646	0.908248	0.899967	0.828932	0.816451	0.919943	0.907621	0.625446	0.814914	0.816128	0.842342	0.906758	0.907073	0.877776	0.872963	21	0.071621	0.015629			29.7461	0.800863	0.988847	0.813381	0.764137	0.909443	0.810036	0.772866	0.781416	0.915206	0.937401	0.853224	0.939157	0.862109	0.850582	0.991182	0.820267	0.666546	0.800608	0.848737	18	0.0850848
29.8411	0.94672	0.911359	0.942856	0.888077	0.915668	0.823008	0.896298	0.936652	0.908249	0.899967	0.828932	0.816451	0.919943	0.907621	0.625446	0.814914	0.816135	0.842342	0.906759	0.907077	0.877776	0.872964	21	0.0716217	0.0156291			29.8463	0.800863	0.988847	0.813381	0.764138	0.909443	0.810036	0.772867	0.781416	0.915206	0.937404	0.853257	0.939157	0.862109	0.850606	0.991186	0.820267	0.666546	0.800608	0.848741	18	0.0850854
29.9412	0.946723	0.91136	0.942862	0.888078	0.915668	0.823008	0.896298	0.936658	0.908249	0.899967	0.828932	0.816452	0.919943	0.907621	0.625446	0.814914	0.816142	0.842343	0.906759	0.90708	0.877776	0.872966	21	0.0716222	0.0156292			29.9464	0.800863	0.988847	0.813381	0.764138	0.909443	0.810036	0.772867	0.781416	0.915206	0.937407	0.85329	0.939157	0.862109	0.85063	0.991191	0.820267	0.666546	0.800608	0.848745	18	0.0850862
[truncated: 29 more columns]

## Sheet: Fig. 2
3D-SIM line scans_Figure 2a-b
Line scans obtained after normalizing individual values with highest intensity values of respective line scan
Line scan values for mCherry (Caldesmon N-terminus)
Line scan (µm)	Expt. 1										Expt. 2			Expt. 3																	Mean	SD	N	SEM
	ROI1	ROI2	ROI3	ROI4	ROI5	ROI6	ROI7	ROI8	ROI9	ROI10	ROI11	ROI12	ROI13	ROI14	ROI15	ROI16	ROI17	ROI18	ROI19	ROI20	ROI21	ROI22	ROI23	ROI24	ROI25	ROI26	ROI27	ROI28	ROI29	ROI30
0	0.102012	0.187687	0.288791	0.260736	0.0219206	0.282079	0.196859	0.234841	0.346118	0.638489	0.599108	0.806531	0.69409	0.319017	0.38851	0.0799205	0.528449	0.27789	0.480742	0.00819331	0.064934	0.130597	0.0243994	0.189852	0.147697	0.346637	0.127448	0.221038	0.353472	0.0684058	0.280549	0.209248	30	0.0382033
0.04	0.219511	0.27533	0.411564	0.399293	0.0397384	0.386465	0.288359	0.332038	0.447752	0.711678	0.662908	0.861823	0.788399	0.395559	0.443272	0.180626	0.474663	0.375923	0.537696	0.00449653	0.172008	0.287012	0.0662571	0.327097	0.0571119	0.334733	0.115716	0.379301	0.510109	0.193443	0.355996	0.215019	30	0.0392569
0.08	0.350141	0.369132	0.579813	0.634127	0.154296	0.533266	0.415384	0.448937	0.580875	0.80498	0.759312	0.928514	0.871225	0.52088	0.466656	0.357161	0.452493	0.560607	0.617041	0.0374731	0.335316	0.503659	0.138171	0.536906	0.0554559	0.375752	0.114121	0.585109	0.660886	0.394184	0.471396	0.225849	30	0.0412342
0.12	0.522639	0.54759	0.769704	0.861746	0.285104	0.695404	0.554115	0.57759	0.760601	0.901225	0.866147	0.972254	0.935714	0.698007	0.482266	0.562465	0.495054	0.790424	0.718601	0.120867	0.529364	0.732678	0.234374	0.7403	0.168009	0.477763	0.197447	0.805296	0.777708	0.633447	0.613797	0.233418	30	0.0426161
0.16	0.729876	0.764132	0.953449	0.967339	0.436281	0.854735	0.703953	0.713081	0.912161	0.970465	0.957383	0.995418	0.97478	0.859859	0.534801	0.750274	0.655395	0.962931	0.804903	0.305316	0.720474	0.900674	0.345941	0.937284	0.388994	0.629998	0.36755	0.944295	0.873109	0.831535	0.758213	0.212914	30	0.0388725
0.2	0.906989	0.917126	0.999847	1	0.604015	1	0.856496	0.824658	0.985719	1	1	1	0.984485	0.9791	0.657942	0.905974	0.846338	1	0.881081	0.605579	0.869142	0.982937	0.45626	1	0.689229	0.77762	0.603166	1	0.939524	0.966652	0.874663	0.154671	30	0.0282389
0.24	0.954738	0.966358	1	0.931665	0.765831	0.982876	0.958312	0.921955	1	0.988119	0.963014	0.979294	0.97487	1	0.816387	0.994969	0.961545	0.936217	0.94646	0.883383	0.967498	1	0.557921	0.92845	0.926149	0.903752	0.824604	0.951464	0.989823	1	0.932522	0.0913652	30	0.0166809
0.28	1	1	0.89118	0.693281	0.889399	0.919533	1	0.991143	0.971497	0.89019	0.872287	0.949588	0.946772	0.925115	0.962184	1	1	0.781845	1	1	1	0.980336	0.639279	0.807007	1	0.985561	0.973138	0.798289	1	0.931631	0.926642	0.0958611	30	0.0175018
0.32	0.849142	0.804762	0.743823	0.436433	1	0.801669	0.987533	1	0.908649	0.744098	0.742674	0.920752	0.911379	0.772713	1	0.926128	0.970176	0.617222	0.98977	0.954924	0.958414	0.952687	0.702078	0.635669	0.886347	1	1	0.621649	0.928515	0.77707	0.851476	0.146099	30	0.0266738
0.36	0.664645	0.589165	0.625188	0.247066	0.928845	0.645694	0.860756	0.976939	0.83824	0.575073	0.600022	0.877429	0.848022	0.579997	0.921445	0.772232	0.882842	0.485473	0.912054	0.752553	0.868584	0.88453	0.747289	0.502286	0.632906	0.944707	0.940409	0.440576	0.76022	0.591096	0.729876	0.18176	30	0.0331847
0.4	0.477407	0.440481	0.529441	0.0830946	0.821183	0.506755	0.67423	0.899268	0.755951	0.425481	0.492447	0.821212	0.792838	0.405209	0.763195	0.564411	0.758377	0.375144	0.808356	0.487542	0.74806	0.769009	0.782879	0.406857	0.350282	0.824803	0.830017	0.28257	0.550692	0.414148	0.594711	0.206721	30	0.037742
0.44	0.2734	0.327349	0.453317	0.0183139	0.654163	0.420659	0.480108	0.778535	0.642866	0.301475	0.428024	0.757319	0.744008	0.303919	0.581676	0.385246	0.632281	0.280023	0.678736	0.294251	0.61792	0.638646	0.825833	0.339691	0.157518	0.637244	0.697499	0.168272	0.337415	0.266101	0.470727	0.213203	30	0.0389254
0.48	0.108193	0.26407	0.401754	0.0154597	0.447096	0.37893	0.314964	0.650772	0.518579	0.266442	0.39856	0.708369	0.705654	0.270605	0.424303	0.285344	0.504086	0.210379	0.563769	0.192834	0.510611	0.483954	0.878794	0.300786	0.0720151	0.446439	0.598688	0.101576	0.165117	0.169661	0.378593	0.210322	30	0.0383993
0.52	0.123482	0.284331	0.333447	0.0382412	0.27337	0.352166	0.191235	0.524983	0.414297	0.275192	0.391384	0.675826	0.688066	0.288534	0.308844	0.284373	0.391298	0.167702	0.464187	0.179825	0.439674	0.375253	0.941446	0.304275	0.049709	0.308395	0.527227	0.0804	0.082733	0.113455	0.329112	0.203781	30	0.0372052
0.56	0.162307	0.308863	0.249426	0.0972431	0.225446	0.353499	0.167395	0.409971	0.312433	0.295696	0.398428	0.663768	0.688293	0.339096	0.231936	0.352213	0.349358	0.166743	0.381076	0.203915	0.404661	0.336057	0.996002	0.350162	0.0639738	0.248796	0.469085	0.0959018	0.0664391	0.0862537	0.315815	0.199927	30	0.0365015
0.6	0.248859	0.263531	0.186707	0.170934	0.186787	0.3521	0.228853	0.311936	0.212797	0.324129	0.406364	0.672629	0.714628	0.364061	0.177687	0.452437	0.346584	0.211092	0.313802	0.236301	0.403037	0.351636	1	0.383669	0.0762675	0.259772	0.410923	0.141434	0.0880045	0.0711836	0.318938	0.197136	30	0.0359919
0.64	0.353965	0.206251	0.140297	0.219998	0.18856	0.346113	0.308536	0.229449	0.245473	0.356575	0.413108	0.685499	0.769336	0.360563	0.135017	0.543137	0.313055	0.28509	0.326278	0.25779	0.431056	0.386842	0.960481	0.4048	0.069587	0.311558	0.356474	0.196124	0.134808	0.0687737	0.333486	0.197412	30	0.0360424
0.68	0.408883	0.143538	0.112797	0.246276	0.201735	0.352804	0.386348	0.162111	0.322156	0.370918	0.415417	0.70084	0.833944	0.338297	0.125282	0.575029	0.250937	0.346188	0.417006	0.269022	0.458506	0.404447	0.867292	0.364607	0.0467169	0.359988	0.305475	0.242018	0.172968	0.0799126	0.342715	0.19893	30	0.0363195
0.72	0.404756	0.0781887	0.109122	0.244847	0.209758	0.382593	0.459614	0.126347	0.386655	0.358963	0.412263	0.722354	0.903038	0.302747	0.161736	0.530535	0.221997	0.365005	0.524403	0.269022	0.461649	0.380886	0.734802	0.263093	0.0456711	0.372655	0.247036	0.272173	0.200962	0.103315	0.341873	0.200198	30	0.0365509
0.76	0.389297	0.0355111	0.130998	0.21945	0.211298	0.442467	0.457079	0.105542	0.435643	0.346622	0.39312	0.752357	0.966416	0.270591	0.200716	0.413757	0.236786	0.345285	0.647483	0.269022	0.426911	0.319368	0.585075	0.171388	0.0740027	0.357737	0.196395	0.288673	0.212939	0.135199	0.334571	0.204389	30	0.0373162
3D-SIM line scans_Figure 2a-b
Line scans obtained after normalizing individual values with highest intensity values of respective line scan
Line scan values for GFP (Caldesmon C-terminus)
Line scan (µm)	Expt. 1										Expt. 2			Expt. 3																	Mean	SD	N	SEM
	ROI1	ROI2	ROI3	ROI4	ROI5	ROI6	ROI7	ROI8	ROI9	ROI10	ROI11	ROI12	ROI13	ROI14	ROI15	ROI16	ROI17	ROI18	ROI19	ROI20	ROI21	ROI22	ROI23	ROI24	ROI25	ROI26	ROI27	ROI28	ROI29	ROI30
0	0.514779	0.506757	0.289062	0.299914	0.210005	0.545052	0.796234	0.381065	0.256152	0.649285	0.383253	0.60986	0.689798	0.156597	0.082363	0.209418	0.177255	0.447262	0.309471	0.0991848	0.292946	0.0662571	0.321575	0.253158	0.560299	0.479276	0.355449	0.466152	0.467415	0.217693	0.369766	0.187431	30	0.0342201
0.04	0.494216	0.542366	0.335857	0.305691	0.259525	0.571939	0.726535	0.43038	0.241303	0.615755	0.396341	0.636384	0.68424	0.188262	0.110586	0.233534	0.102273	0.411722	0.26933	0.0888578	0.351589	0.138171	0.381891	0.306862	0.502089	0.452849	0.367937	0.482548	0.494365	0.256123	0.379317	0.174604	30	0.0318782
0.08	0.50211	0.570223	0.38315	0.313366	0.307044	0.60024	0.66264	0.467591	0.23892	0.591788	0.432611	0.65339	0.680894	0.228971	0.16193	0.283867	0.0552893	0.361046	0.246319	0.0825351	0.412161	0.234374	0.433944	0.36864	0.469656	0.448444	0.378759	0.494908	0.527345	0.273354	0.395517	0.165942	30	0.0302967
0.12	0.534531	0.596518	0.417239	0.345444	0.35295	0.63694	0.59803	0.49254	0.249966	0.627942	0.471867	0.66191	0.68215	0.26318	0.230215	0.358232	0.0453301	0.337807	0.256186	0.101428	0.480423	0.345941	0.478412	0.438498	0.460184	0.464325	0.385985	0.524507	0.578885	0.274968	0.423085	0.161338	30	0.0294561
0.16	0.578172	0.636265	0.442304	0.377269	0.403407	0.686987	0.545033	0.503136	0.273339	0.692712	0.501807	0.659429	0.689203	0.283851	0.301278	0.449846	0.0485324	0.361819	0.300046	0.166049	0.554957	0.45626	0.519089	0.512706	0.489703	0.50406	0.386251	0.569845	0.655863	0.266276	0.460517	0.161655	30	0.0295139
0.2	0.648014	0.696925	0.465806	0.414975	0.468155	0.737576	0.54191	0.512311	0.312319	0.769105	0.533319	0.641193	0.701678	0.311005	0.364723	0.555534	0.0710246	0.426835	0.388618	0.275908	0.645476	0.557921	0.582782	0.591273	0.523311	0.554653	0.393758	0.614452	0.734211	0.266005	0.510026	0.16412	30	0.029964
0.24	0.721218	0.762016	0.498816	0.472365	0.566181	0.799757	0.601895	0.530541	0.362894	0.834219	0.57959	0.613891	0.725791	0.340264	0.424384	0.671981	0.138929	0.503294	0.522634	0.436702	0.735437	0.639279	0.673371	0.671048	0.568187	0.621742	0.415068	0.663402	0.808304	0.293891	0.573236	0.16448	30	0.0300299
0.28	0.791665	0.8436	0.534318	0.52397	0.671961	0.854302	0.698003	0.567477	0.447258	0.893645	0.640157	0.588895	0.758754	0.382155	0.502857	0.792702	0.24495	0.566694	0.673603	0.630666	0.804032	0.702078	0.773383	0.752039	0.628811	0.698536	0.460498	0.696185	0.846591	0.360332	0.644337	0.161297	30	0.0294487
0.32	0.862544	0.928205	0.590066	0.594825	0.789326	0.898206	0.809746	0.617455	0.543062	0.923463	0.731918	0.571612	0.810828	0.445363	0.611521	0.900304	0.375612	0.629012	0.840092	0.810951	0.863686	0.747289	0.882161	0.828319	0.707741	0.793884	0.54189	0.720669	0.852077	0.467397	0.722974	0.155529	30	0.0283955
0.36	0.923613	0.974767	0.662599	0.675006	0.908584	0.942836	0.928024	0.683239	0.650974	0.933315	0.832172	0.578262	0.871608	0.53008	0.740419	0.971036	0.545936	0.683613	0.949785	0.955639	0.914223	0.782879	0.961917	0.899879	0.804702	0.877574	0.657513	0.755481	0.854996	0.604504	0.801839	0.142305	30	0.0259811
0.4	0.969508	1	0.75515	0.756866	0.976529	0.970963	1	0.761108	0.760444	0.947249	0.927182	0.614054	0.934135	0.638273	0.860578	1	0.728591	0.747065	1	1	0.952674	0.825833	1	0.95592	0.901721	0.958417	0.779567	0.810625	0.871179	0.751948	0.871853	0.117588	30	0.0214685
0.44	1	0.985134	0.847399	0.848189	1	0.98512	0.99792	0.8378	0.858068	0.963531	0.985342	0.690393	0.977736	0.767059	0.951585	0.98502	0.874383	0.835328	0.963281	0.935998	0.986773	0.878794	0.987178	0.996443	0.977056	1	0.902873	0.87758	0.912904	0.875525	0.922814	0.0789237	30	0.0144094
0.48	0.964017	0.899598	0.924131	0.929227	0.997833	1	0.95472	0.901062	0.93022	0.98198	1	0.789433	1	0.886117	1	0.925311	0.972107	0.928614	0.838995	0.772988	1	0.941446	0.921787	1	1	0.994629	0.983409	0.944192	0.962124	0.971649	0.943853	0.0604647	30	0.0110393
0.52	0.915315	0.805284	0.984358	0.969917	0.900736	0.988824	0.856226	0.956475	0.978063	1	0.975217	0.896679	0.991102	0.974376	0.985933	0.853018	1	0.990641	0.700373	0.51957	0.969225	0.996002	0.822491	0.966599	0.942477	0.941655	1	1	0.999694	1	0.929342	0.105747	30	0.0193066
0.56	0.820577	0.665611	1	1	0.798534	0.980044	0.72832	0.999991	1	0.998639	0.90161	0.969572	0.949324	1	0.923226	0.789149	0.955796	1	0.549639	0.285555	0.889514	1	0.692741	0.878424	0.830213	0.865151	0.959928	0.996921	1	0.971507	0.88	0.16362	30	0.0298728
0.6	0.715524	0.520125	0.962393	0.960462	0.669571	0.946861	0.597194	0.998758	0.961481	0.982568	0.808609	1	0.897671	0.947018	0.812986	0.725823	0.858364	0.937512	0.450528	0.109274	0.767242	0.960481	0.561422	0.735478	0.689273	0.753718	0.860178	0.943847	0.955852	0.896398	0.799554	0.201277	30	0.0367479
0.64	0.650685	0.429845	0.895457	0.868343	0.535027	0.891857	0.512256	1	0.890831	0.931797	0.727194	0.96958	0.830678	0.84512	0.652855	0.659142	0.736487	0.830072	0.404814	0.0328713	0.611963	0.867292	0.445696	0.568721	0.56656	0.65926	0.709109	0.845511	0.886047	0.789703	0.708159	0.210606	30	0.0384512
0.68	0.633384	0.373622	0.802985	0.759025	0.422393	0.825668	0.46076	0.961173	0.801192	0.824302	0.681032	0.892046	0.777995	0.706284	0.465781	0.59419	0.623769	0.682093	0.371251	0.0328713	0.46288	0.734802	0.349806	0.378156	0.516683	0.597187	0.557587	0.706501	0.800132	0.664522	0.615336	0.201899	30	0.0368615
0.72	0.635044	0.360508	0.683139	0.636806	0.334627	0.728354	0.451895	0.880143	0.705754	0.706541	0.642095	0.785619	0.760126	0.590719	0.271756	0.503404	0.517772	0.539948	0.348937	0.0328713	0.350157	0.585075	0.282587	0.235741	0.538851	0.565757	0.419122	0.572873	0.710705	0.554833	0.531059	0.190907	30	0.0348546
0.76	0.69635	0.430188	0.566308	0.51799	0.255702	0.630432	0.475461	0.778436	0.614089	0.596833	0.592211	0.673425	0.776386	0.515474	0.131814	0.376731	0.425511	0.397804	0.297372	0.0328713	0.277654	0.446611	0.23751	0.141479	0.611551	0.585145	0.321203	0.444847	0.620582	0.479012	0.4649	0.190194	30	0.0347245
3D-SIM line scans_Figure 2c and 2e																						3D-SIM line scans_Figure 2c and 2e
Line scans obtained after normalizing individual values with highest intensity values of respective line scan																						Line scans obtained after normalizing individual values with highest intensity values of respective line scan
Line scan values for mCherry-FLCald																						Line scan values for GFP-NMIIA tail
Line scan (µm)	Expt. 1					Expt. 2					Expt. 3					Mean	SD	N	SEM			Line scan (µm)	Expt. 1					Expt. 2					Expt. 3					Mean	SD	N	SEM
	ROI1	ROI2	ROI3	ROI4	ROI5	ROI6	ROI7	ROI8	ROI9	ROI10	ROI11	ROI12	ROI13	ROI14	ROI15								ROI1	ROI2	ROI3	ROI4	ROI5	ROI6	ROI7	ROI8	ROI9	ROI10	ROI11	ROI12	ROI13	ROI14	ROI15
0	0.464336	0.717457	0.689555	0.256016	0.633855	0.454338	0.444079	0.441674	0.63312	0.652445	0.460736	0.641522	0.371937	0.707711	0.599553	0.544555	0.13958	15	0.0360395			0	0.521331	0.816171	0.159533	0.408474	0.524901	0.113446	0.35156	0.113811	0.174726	0.225812	0.549066	0.738005	0.14373	0.225993	0.665388	0.38213	0.240079	15	0.0619881
0.013333	0.451788	0.765177	0.678554	0.330573	0.665233	0.413097	0.453616	0.447465	0.632403	0.620463	0.474586	0.60456	0.392704	0.680327	0.596641	0.547146	0.130012	15	0.033569			0.013333	0.491381	0.774118	0.153254	0.393307	0.454172	0.127157	0.336587	0.156984	0.160721	0.255899	0.498678	0.688559	0.142678	0.239895	0.60002	0.364894	0.21282	15	0.0549498
0.026667	0.452266	0.813521	0.673691	0.413906	0.702703	0.381015	0.484602	0.446776	0.635026	0.605939	0.506529	0.597435	0.428071	0.651146	0.603737	0.559758	0.12555	15	0.0324168			0.026667	0.472475	0.734729	0.151229	0.374499	0.388752	0.143003	0.300949	0.203555	0.149881	0.287275	0.467953	0.622503	0.144499	0.243509	0.537968	0.348185	0.187528	15	0.0484195
0.04	0.463477	0.857615	0.67283	0.506817	0.746163	0.372544	0.515809	0.441001	0.65367	0.599428	0.55557	0.600739	0.481808	0.622739	0.624003	0.580947	0.125052	15	0.0322884			0.04	0.46359	0.693793	0.159877	0.365267	0.342185	0.164909	0.265477	0.250382	0.138101	0.309565	0.462803	0.560706	0.148329	0.233727	0.472017	0.335382	0.166561	15	0.0430058
0.053333	0.479055	0.897603	0.676267	0.624411	0.791148	0.37425	0.557018	0.454478	0.690156	0.595578	0.617109	0.612039	0.548972	0.598992	0.660823	0.61186	0.128983	15	0.0333032			0.053333	0.455297	0.648721	0.180442	0.376055	0.327072	0.189141	0.232224	0.287099	0.119741	0.312624	0.472351	0.497982	0.150878	0.211492	0.405775	0.32446	0.150576	15	0.0388786
0.066667	0.515868	0.934214	0.692455	0.74779	0.841937	0.388067	0.628279	0.494866	0.733084	0.604363	0.684137	0.645186	0.626324	0.581584	0.700072	0.654548	0.135682	15	0.0350329			0.066667	0.456996	0.605694	0.203749	0.393289	0.328155	0.215709	0.204816	0.31569	0.0963667	0.307143	0.475751	0.430761	0.158568	0.181476	0.348663	0.314855	0.140377	15	0.0362452
0.08	0.57867	0.954957	0.721182	0.856809	0.897515	0.427887	0.700884	0.549449	0.777612	0.635414	0.757965	0.683771	0.710459	0.570329	0.729444	0.70349	0.139364	15	0.0359836			0.08	0.47147	0.570616	0.22757	0.413203	0.343683	0.244201	0.177875	0.348235	0.0774612	0.299863	0.470288	0.371126	0.180724	0.144958	0.297756	0.309269	0.137197	15	0.035424
0.093333	0.641379	0.952341	0.762669	0.923552	0.944745	0.490634	0.773494	0.609616	0.827425	0.679892	0.836206	0.716163	0.79516	0.571243	0.753008	0.751835	0.136778	15	0.0353159			0.093333	0.486006	0.544427	0.251534	0.441497	0.378443	0.27685	0.160322	0.387542	0.0702063	0.285661	0.460655	0.318918	0.222192	0.107876	0.251392	0.309568	0.139824	15	0.0361024
0.106667	0.700797	0.945472	0.801349	0.968505	0.973218	0.557918	0.846273	0.672816	0.89074	0.72539	0.912352	0.740368	0.87465	0.590939	0.779654	0.798696	0.13255	15	0.0342241			0.106667	0.50049	0.52696	0.273343	0.47394	0.430063	0.306138	0.170772	0.420801	0.0721021	0.266534	0.452011	0.271415	0.275009	0.0776686	0.214667	0.315461	0.146788	15	0.0379005
0.12	0.757142	0.932222	0.838136	1	0.990747	0.62994	0.919102	0.733724	0.958628	0.76061	0.973734	0.765491	0.929603	0.627715	0.80927	0.841738	0.126259	15	0.0326			0.12	0.516397	0.528923	0.296997	0.504496	0.489906	0.334685	0.183645	0.454069	0.0852471	0.248201	0.444171	0.230525	0.33702	0.0608426	0.19687	0.327466	0.15764	15	0.0407024
0.133333	0.814646	0.911043	0.877646	0.987414	1	0.708019	0.977374	0.779863	0.996832	0.791149	1	0.7927	0.948102	0.671864	0.848692	0.87369	0.110896	15	0.0286333			0.133333	0.534094	0.555138	0.325362	0.528859	0.554834	0.37185	0.198866	0.496668	0.127915	0.235783	0.439718	0.203451	0.415356	0.0611948	0.208405	0.3505	0.167966	15	0.0433686
0.146667	0.856589	0.88885	0.91295	0.94235	0.985881	0.786076	0.991139	0.806122	1	0.817975	0.996458	0.825789	0.931188	0.715717	0.895877	0.890197	0.0872156	15	0.022519			0.146667	0.561055	0.585338	0.359163	0.551078	0.617657	0.410405	0.221018	0.548405	0.19897	0.252438	0.447604	0.203939	0.518916	0.0809648	0.232197	0.385943	0.175323	15	0.0452682
0.16	0.861547	0.869427	0.940349	0.893989	0.957306	0.852979	1	0.801898	0.996103	0.832634	0.96448	0.870904	0.89401	0.754464	0.941494	0.895439	0.0710136	15	0.0183356			0.16	0.608401	0.628369	0.398229	0.574272	0.671703	0.452568	0.244029	0.602044	0.283869	0.287928	0.474686	0.22337	0.645005	0.120772	0.280287	0.433036	0.182536	15	0.0471306
0.173333	0.867533	0.860064	0.952799	0.834707	0.926446	0.881636	0.995837	0.788822	0.986591	0.816852	0.915202	0.919272	0.823995	0.781098	0.967713	0.887904	0.0705087	15	0.0182053			0.173333	0.656867	0.693376	0.443708	0.597864	0.720898	0.500526	0.27306	0.663052	0.376765	0.331199	0.51289	0.259147	0.755101	0.181632	0.367878	0.488931	0.18623	15	0.0480843
0.186667	0.863262	0.851935	0.948399	0.765666	0.878494	0.895631	0.950171	0.767704	0.955323	0.790497	0.83561	0.955246	0.732529	0.790843	0.992478	0.864919	0.0831748	15	0.0214756			0.186667	0.711363	0.754985	0.492287	0.627938	0.761118	0.555611	0.320923	0.728006	0.474883	0.37935	0.560506	0.327019	0.833869	0.261659	0.466873	0.550426	0.181551	15	0.0468763
0.2	0.829059	0.841442	0.925116	0.700779	0.816207	0.895265	0.898485	0.732008	0.896186	0.766366	0.738372	0.979658	0.63823	0.779822	1	0.829133	0.104206	15	0.0269059			0.2	0.783278	0.814941	0.539403	0.663451	0.798714	0.61661	0.37209	0.773598	0.572699	0.456802	0.622104	0.42317	0.896891	0.35994	0.575291	0.617932	0.169853	15	0.0438558
0.213333	0.791156	0.823284	0.889962	0.648477	0.749248	0.845803	0.848961	0.68683	0.839411	0.736684	0.637196	1	0.554792	0.753467	0.946804	0.783472	0.120524	15	0.0311191			0.213333	0.857368	0.874428	0.585345	0.699649	0.83794	0.661471	0.430844	0.796865	0.666732	0.559035	0.696107	0.527773	0.962273	0.470809	0.688791	0.687695	0.155953	15	0.040267
0.226667	0.749378	0.806405	0.855917	0.615088	0.686813	0.780054	0.804346	0.642911	0.789578	0.695751	0.544496	0.983782	0.494724	0.706575	0.872317	0.735209	0.128743	15	0.0332412			0.226667	0.922464	0.928955	0.633801	0.737762	0.877099	0.719856	0.513575	0.826303	0.756157	0.677266	0.769167	0.639026	1	0.59006	0.79789	0.759292	0.136615	15	0.0352739
0.24	0.700847	0.788933	0.820772	0.584949	0.634086	0.71536	0.761026	0.607212	0.740987	0.655212	0.468869	0.909857	0.460954	0.652466	0.798436	0.686664	0.125419	15	0.032383			0.24	0.956874	0.972326	0.684702	0.780912	0.916222	0.789731	0.6023	0.873553	0.828745	0.77674	0.831154	0.746771	0.987434	0.708525	0.898016	0.8236	0.112121	15	0.0289495
0.253333	0.650039	0.765143	0.77964	0.563963	0.592175	0.655567	0.720804	0.577012	0.692283	0.615809	0.41358	0.836622	0.451356	0.601864	0.724583	0.642696	0.116925	15	0.0301899			0.253333	0.986735	0.989731	0.734148	0.816856	0.944388	0.857484	0.690479	0.911652	0.882872	0.84871	0.883671	0.854341	0.940852	0.80787	0.956368	0.873744	0.0870451	15	0.0224749
0.266667	0.608895	0.742966	0.74098	0.562416	0.55719	0.605361	0.689366	0.551781	0.654094	0.572243	0.377535	0.763845	0.458761	0.569563	0.650912	0.607061	0.105807	15	0.0273192			0.266667	1	1	0.784101	0.846122	0.971832	0.916322	0.774667	0.949644	0.935065	0.921756	0.937632	0.9411	0.893324	0.884361	0.985023	0.916063	0.0698931	15	0.0180463
0.28	0.603771	0.729255	0.714828	0.565463	0.533581	0.561347	0.660175	0.519514	0.629615	0.520522	0.35116	0.68865	0.477345	0.560396	0.59251	0.580542	0.0982226	15	0.025361			0.28	0.965778	0.998402	0.837484	0.878302	0.994139	0.967045	0.859174	0.981452	0.982304	0.992901	0.984874	0.972902	0.846367	0.9348	1	0.946395	0.059624	15	0.0153949
0.293333	0.609385	0.735092	0.709079	0.573051	0.530437	0.534951	0.632343	0.492159	0.615848	0.46302	0.335676	0.621829	0.504227	0.570009	0.570268	0.566492	0.0986265	15	0.0254652			0.293333	0.918788	0.968987	0.8859	0.908064	1	1	0.9327	1	1	1	1	1	0.778353	0.979601	0.958601	0.9554	0.0626651	15	0.0161801
0.306667	0.627821	0.747387	0.721765	0.586133	0.539775	0.534848	0.608587	0.469503	0.602436	0.411129	0.332787	0.576921	0.543039	0.598644	0.573618	0.564959	0.105434	15	0.027223			0.306667	0.869951	0.938807	0.917679	0.936544	0.999762	0.966208	0.966318	0.985516	0.998181	0.93573	0.975117	0.99961	0.692956	1	0.871694	0.936938	0.0800834	15	0.0206774
0.32	0.681646	0.765668	0.744955	0.604002	0.553114	0.537503	0.586088	0.458876	0.587499	0.385193	0.344901	0.572913	0.597334	0.649212	0.583422	0.576822	0.115914	15	0.029929			0.32	0.814927	0.908909	0.9505	0.971325	0.987158	0.920105	0.988331	0.964896	0.984375	0.85192	0.928126	0.925751	0.611948	0.986657	0.774798	0.904648	0.104091	15	0.0268762
0.333333	0.750092	0.793975	0.772603	0.625208	0.569737	0.547573	0.572785	0.461089	0.575694	0.376752	0.368146	0.578031	0.653407	0.720402	0.608376	0.598258	0.129924	15	0.0335464			0.333333	0.760453	0.871806	0.98641	1	0.961713	0.866579	1	0.941115	0.955381	0.760911	0.869773	0.833177	0.542256	0.931693	0.657755	0.862601	0.133318	15	0.0344225
0.346667	0.817942	0.824213	0.802722	0.644339	0.587055	0.579025	0.589609	0.493878	0.570845	0.376917	0.395125	0.594473	0.716983	0.795055	0.646436	0.628974	0.14311	15	0.0369507			0.346667	0.710343	0.836666	1	0.994487	0.913319	0.768418	0.974573	0.882946	0.891012	0.667599	0.79146	0.731724	0.48257	0.866896	0.519251	0.802084	0.158777	15	0.040996
0.36	0.878893	0.847805	0.826662	0.665242	0.607261	0.624189	0.616643	0.554052	0.566727	0.40667	0.424677	0.62772	0.791839	0.857793	0.679494	0.665045	0.149751	15	0.0386655			0.36	0.674608	0.80533	0.946039	0.992107	0.877444	0.65814	0.935007	0.782896	0.811153	0.583347	0.696471	0.602049	0.42491	0.806155	0.386148	0.73212	0.180966	15	0.0467251
0.373333	0.936767	0.863679	0.850622	0.688597	0.630435	0.678054	0.649546	0.631456	0.56387	0.467065	0.465355	0.661025	0.873774	0.911513	0.710285	0.705469	0.151702	15	0.0391694			0.373333	0.646651	0.780709	0.863195	0.981343	0.858175	0.551763	0.891543	0.668631	0.738611	0.501022	0.597455	0.462463	0.374406	0.741701	0.283746	0.662761	0.201433	15	0.0520097
0.386667	0.986285	0.873363	0.880832	0.710882	0.65331	0.745635	0.702673	0.718161	0.57242	0.552507	0.521821	0.694676	0.937258	0.956911	0.736036	0.749518	0.147854	15	0.0381757			0.386667	0.621253	0.763193	0.790414	0.908186	0.836267	0.457692	0.837025	0.576614	0.657568	0.444017	0.51	0.338838	0.335315	0.652875	0.218732	0.596533	0.209269	15	0.0540331
0.4	1	0.879088	0.906763	0.735647	0.67377	0.829651	0.763366	0.803272	0.604291	0.643281	0.589067	0.72296	0.976528	0.988488	0.758134	0.79162	0.136445	15	0.0352299			0.4	0.59807	0.74514	0.712246	0.827003	0.805297	0.375727	0.776626	0.509142	0.569874	0.404571	0.445229	0.257056	0.305512	0.548883	0.159031	0.535961	0.210447	15	0.0543373
0.413333	0.988734	0.886641	0.920217	0.76247	0.696593	0.907709	0.816491	0.890639	0.650006	0.734009	0.658484	0.746184	0.998165	1	0.77035	0.828446	0.12176	15	0.0314382			0.413333	0.573994	0.719403	0.609115	0.756304	0.775833	0.299802	0.712901	0.448975	0.488397	0.38286	0.40358	0.193748	0.281436	0.452195	0.118645	0.481146	0.207434	15	0.0535592
0.426667	0.971292	0.898332	0.930748	0.785657	0.724082	0.96712	0.845212	0.966211	0.702365	0.821911	0.727554	0.765675	1	0.982777	0.763443	0.856825	0.10771	15	0.0278106			0.426667	0.547762	0.693259	0.490584	0.681175	0.757049	0.249916	0.642928	0.374183	0.420501	0.372097	0.380161	0.139579	0.264041	0.374711	0.10961	0.43317	0.200205	15	0.0516926
0.44	0.928942	0.911266	0.949001	0.807718	0.759984	0.985972	0.862795	1	0.757906	0.907002	0.796672	0.771564	0.968533	0.94316	0.756586	0.873807	0.0904392	15	0.0233513			0.44	0.516436	0.676718	0.388823	0.611791	0.735658	0.238066	0.569902	0.323937	0.367069	0.358345	0.36422	0.11231	0.253972	0.306426	0.103604	0.395152	0.191441	15	0.0494299
0.453333	0.857499	0.929735	0.972074	0.824432	0.799455	1	0.871998	0.996093	0.812176	0.964691	0.842034	0.765068	0.904974	0.89105	0.733264	0.877636	0.0834913	15	0.0215574			0.453333	0.480195	0.673129	0.319284	0.559521	0.702313	0.228561	0.497796	0.285571	0.324488	0.33858	0.363082	0.105632	0.245386	0.245022	0.103962	0.364835	0.183408	15	0.0473557
0.466667	0.78224	0.957338	0.98963	0.811967	0.834789	0.98901	0.852531	0.982964	0.86913	0.992237	0.852008	0.752626	0.844549	0.846994	0.677237	0.869017	0.0959321	15	0.0247696			0.466667	0.445331	0.679185	0.273625	0.520127	0.665678	0.224641	0.432084	0.257202	0.292361	0.321937	0.371508	0.10102	0.236084	0.194693	0.121108	0.342439	0.176906	15	0.0456769
0.48	0.709367	0.985225	0.996675	0.772055	0.858921	0.900926	0.81866	0.961664	0.925017	0.996936	0.833123	0.721446	0.789064	0.806675	0.61941	0.846344	0.114756	15	0.02963			0.48	0.417003	0.690595	0.231942	0.483072	0.622907	0.232172	0.370245	0.233619	0.274744	0.309747	0.386846	0.106225	0.227256	0.165143	0.143296	0.326321	0.17031	15	0.0439739
0.493333	0.638731	1	1	0.724206	0.880574	0.804171	0.783376	0.913099	0.963483	1	0.806529	0.662893	0.742778	0.770666	0.563352	0.816924	0.139575	15	0.0360382			0.493333	0.39651	0.713942	0.198001	0.450465	0.584839	0.24165	0.316046	0.210062	0.276499	0.295167	0.401987	0.126889	0.221559	0.149809	0.174948	0.317225	0.166354	15	0.0429525
0.506667	0.568562	0.992181	0.999811	0.657706	0.906789	0.705499	0.74224	0.846545	0.961494	0.984463	0.769687	0.606286	0.706727	0.743774	0.509383	0.780076	0.16156	15	0.0417145			0.506667	0.379633	0.745977	0.183457	0.414788	0.552031	0.245254	0.289166	0.183453	0.299278	0.28266	0.421748	0.150894	0.217864	0.138664	0.231645	0.315768	0.165462	15	0.0427221
0.52	0.515292	0.985729	0.997027	0.571215	0.930751	0.600455	0.697828	0.772693	0.941139	0.950295	0.726827	0.552276	0.683891	0.740544	0.457978	0.741596	0.182615	15	0.047151			0.52	0.37987	0.777566	0.183457	0.36474	0.521871	0.237403	0.278305	0.153569	0.338998	0.280977	0.453895	0.188226	0.214164	0.124714	0.297434	0.319679	0.168529	15	0.043514
0.533333	0.493339	0.968874	0.996184	0.484484	0.931422	0.499217	0.651046	0.699757	0.910788	0.902162	0.685134	0.500212	0.675516	0.763633	0.420814	0.705506	0.198749	15	0.0513168			0.533333	0.405049	0.811812	0.175713	0.319442	0.487556	0.226409	0.271996	0.128013	0.401261	0.289457	0.500149	0.250965	0.211145	0.110803	0.365657	0.330362	0.17864	15	0.0461247
0.546667	0.473466	0.928408	0.97515	0.424363	0.89777	0.416476	0.594648	0.626311	0.874681	0.842602	0.656194	0.453048	0.674222	0.799923	0.421718	0.670599	0.203553	15	0.0525573			0.546667	0.430322	0.849777	0.169894	0.2838	0.448059	0.216319	0.281611	0.114103	0.480144	0.299593	0.559463	0.317505	0.210306	0.105989	0.435804	0.346846	0.194851	15	0.0503104
0.56	0.46348	0.890878	0.929195	0.40798	0.869608	0.360307	0.531975	0.552513	0.831223	0.781481	0.643538	0.426079	0.667073	0.829153	0.434936	0.641295	0.200487	15	0.0517656			0.56	0.462998	0.885087	0.182558	0.257854	0.413177	0.203245	0.301429	0.107761	0.570611	0.304462	0.610937	0.383303	0.210496	0.120913	0.506738	0.368105	0.212756	15	0.0549335
0.573333	0.475564	0.860799	0.870726	0.390084	0.840447	0.327183	0.468944	0.487076	0.778969	0.726966	0.638992	0.435068	0.647997	0.846845	0.458287	0.61693	0.192525	15	0.0497097			0.573333	0.513316	0.914985	0.213167	0.237726	0.384334	0.185112	0.31888	0.114036	0.649812	0.306961	0.645313	0.453848	0.206392	0.158709	0.565343	0.391196	0.228362	15	0.0589628
0.586667	0.491778	0.840868	0.811891	0.395555	0.787366	0.299664	0.404394	0.440983	0.728688	0.680548	0.63544	0.449832	0.61995	0.854706	0.509779	0.596763	0.182325	15	0.047076			0.586667	0.563154	0.935703	0.239436	0.230218	0.362548	0.170815	0.326913	0.142119	0.721317	0.321503	0.65167	0.522935	0.197899	0.215738	0.580583	0.41217	0.237099	15	0.0612186
0.6	0.509256	0.825056	0.752638	0.456991	0.701222	0.279757	0.338911	0.406767	0.68414	0.651072	0.634393	0.476965	0.588438	0.847329	0.572297	0.581682	0.169872	15	0.0438607			0.6	0.606673	0.956754	0.256258	0.239542	0.351522	0.161378	0.328194	0.175376	0.785777	0.338977	0.627885	0.572211	0.184517	0.288259	0.569155	0.429499	0.242401	15	0.0625877
3D-SIM line scans_Figure 2d and 2f																						3D-SIM line scans_Figure 2d and 2f
Line scans obtained after normalizing individual values with highest intensity values of respective line scan																						Line scans obtained after normalizing individual values with highest intensity values of respective line scan
Line scan values for mCherry-FLCald																						Line scan values for GFP-RLC
Line scan (µm)	Expt. 1					Expt. 2					Expt. 3					Mean	SD	N	SEM			Line scan (µm)	Expt. 1					Expt. 2					Expt. 3					Mean	SD	N	SEM
	ROI1	ROI2	ROI3	ROI4	ROI5	ROI6	ROI7	ROI8	ROI9	ROI10	ROI11	ROI12	ROI13	ROI14	ROI15								ROI1	ROI2	ROI3	ROI4	ROI5	ROI6	ROI7	ROI8	ROI9	ROI10	ROI11	ROI12	ROI13	ROI14	ROI15
0	0.703397	0.477768	0.963847	0.557201	0.50589	0.65174	0.527203	1	0.37939	0.483297	0.340526	0.41939	0.372956	0.831552	0.13461	0.556584	0.237907	15	0.0614273			0	0.155322	0.0256038	0.548746	0.846342	0.894943	0.445941	0.754157	0.71877	0.443844	0.460966	0.357581	0.376165	0.239903	0.627216	0.499954	0.49303	0.247984	15	0.0640291
0.011364	0.700853	0.501452	0.963831	0.498353	0.467917	0.720123	0.466967	0.950797	0.41628	0.529982	0.323165	0.428418	0.413976	0.82258	0.0980532	0.553516	0.236589	15	0.061087			0.011364	0.150946	0.0229693	0.698094	0.918654	0.898676	0.36334	0.749614	0.726706	0.428661	0.475676	0.34613	0.389423	0.262957	0.616302	0.504736	0.503526	0.262728	15	0.0678362
0.022727	0.700405	0.479487	0.956733	0.437401	0.433957	0.776447	0.411145	0.908134	0.452191	0.57046	0.321233	0.434276	0.455905	0.79338	0.0740079	0.547011	0.23728	15	0.0612653			0.022727	0.148792	0.0388125	0.832991	0.98831	0.90151	0.290325	0.717121	0.737386	0.412977	0.490578	0.339674	0.402952	0.299064	0.603136	0.528077	0.515447	0.278394	15	0.071881
0.034091	0.711068	0.451567	0.937196	0.381601	0.405819	0.816351	0.356291	0.874602	0.477566	0.59665	0.345276	0.436587	0.499868	0.75463	0.0549993	0.540005	0.238843	15	0.061669			0.034091	0.15542	0.06462	0.937513	1	0.91949	0.218549	0.683666	0.734723	0.404289	0.516337	0.343762	0.419121	0.374109	0.582555	0.556895	0.527403	0.286449	15	0.0739607
0.045455	0.736683	0.416606	0.904112	0.339755	0.388838	0.844927	0.331136	0.845822	0.468876	0.610108	0.372857	0.439259	0.543476	0.721127	0.0438733	0.53383	0.239943	15	0.061953			0.045455	0.175436	0.120204	0.997741	0.852502	0.935086	0.186331	0.668428	0.679935	0.417942	0.553874	0.348782	0.437184	0.455746	0.556413	0.595433	0.532069	0.267968	15	0.0691889
0.056818	0.764558	0.367041	0.863148	0.29917	0.386299	0.841224	0.388277	0.805952	0.454752	0.613872	0.388699	0.435887	0.582765	0.712656	0.0474837	0.530119	0.234533	15	0.060556			0.056818	0.197713	0.220231	1	0.700133	0.950397	0.21249	0.703299	0.601511	0.435299	0.589966	0.359766	0.459557	0.538561	0.533696	0.638668	0.542752	0.242733	15	0.0626734
0.068182	0.808942	0.317828	0.815062	0.285182	0.392407	0.816492	0.448734	0.754848	0.438213	0.595111	0.370566	0.418541	0.609464	0.710751	0.0572554	0.522626	0.229028	15	0.0591349			0.068182	0.227658	0.330921	0.950132	0.563925	0.977372	0.259584	0.737623	0.539495	0.463179	0.634474	0.389526	0.48969	0.62258	0.524036	0.676648	0.559123	0.220275	15	0.0568748
0.079545	0.879639	0.290359	0.758145	0.343143	0.416141	0.781302	0.521612	0.690732	0.413673	0.552218	0.341035	0.403788	0.633675	0.705371	0.0635436	0.519625	0.222293	15	0.0573957			0.079545	0.267573	0.429273	0.872495	0.472987	1	0.331508	0.777053	0.502508	0.524379	0.694202	0.425935	0.52067	0.706552	0.520474	0.709298	0.583661	0.203502	15	0.0525441
0.090909	0.946373	0.302417	0.693912	0.402384	0.460203	0.734652	0.624168	0.613374	0.387967	0.51049	0.313043	0.40875	0.652611	0.693717	0.0591275	0.520213	0.219632	15	0.0567087			0.090909	0.306024	0.488227	0.770874	0.38382	0.995204	0.442315	0.832081	0.481101	0.590275	0.751991	0.465373	0.555947	0.779112	0.525037	0.73411	0.606766	0.193124	15	0.0498644
0.102273	0.991396	0.31955	0.631579	0.473614	0.509915	0.673299	0.726509	0.529661	0.372034	0.474663	0.29639	0.44805	0.656252	0.681312	0.0600532	0.522952	0.220142	15	0.0568403			0.102273	0.334882	0.525663	0.659797	0.315977	0.986922	0.575041	0.883401	0.468651	0.657213	0.809573	0.514179	0.599033	0.814688	0.572225	0.753601	0.63139	0.19239	15	0.0496749
0.113636	0.999298	0.343664	0.577157	0.581249	0.563101	0.6113	0.806591	0.453479	0.386812	0.448773	0.289291	0.487623	0.65755	0.666664	0.0695026	0.52947	0.22099	15	0.0570593			0.113636	0.345218	0.519296	0.560223	0.309229	0.960536	0.710982	0.901247	0.489572	0.72725	0.870643	0.570715	0.6432	0.842366	0.64792	0.774247	0.658176	0.195595	15	0.0505023
0.125	1	0.380754	0.529113	0.688992	0.614334	0.555254	0.827161	0.398678	0.405089	0.42679	0.29443	0.546921	0.668269	0.644494	0.105353	0.539042	0.219596	15	0.0566995			0.125	0.351881	0.434577	0.486986	0.305275	0.891853	0.81175	0.837508	0.568565	0.797745	0.926694	0.627493	0.693396	0.86316	0.719485	0.803765	0.674676	0.202254	15	0.0522217
0.136364	0.967076	0.41307	0.489807	0.765196	0.666636	0.516932	0.845204	0.356804	0.433935	0.419332	0.337246	0.649543	0.708888	0.62056	0.158247	0.556565	0.215567	15	0.0556592			0.136364	0.344368	0.33134	0.451108	0.296049	0.811523	0.86784	0.769496	0.647069	0.863476	0.968639	0.683419	0.755695	0.863924	0.794904	0.835565	0.685628	0.221871	15	0.0572868
0.147727	0.877226	0.427745	0.468464	0.756782	0.712945	0.507568	0.85764	0.335968	0.496094	0.440139	0.413125	0.749633	0.756281	0.610797	0.230208	0.576041	0.198591	15	0.0512761			0.147727	0.3147	0.231491	0.445968	0.273141	0.718453	0.902194	0.683239	0.709706	0.914149	0.986275	0.743173	0.818394	0.859805	0.877046	0.865258	0.689533	0.251075	15	0.0648272
0.159091	0.787336	0.412854	0.468329	0.746168	0.743281	0.524109	0.859741	0.344678	0.561356	0.462018	0.490538	0.833108	0.807461	0.646896	0.358118	0.603066	0.180915	15	0.0467121			0.159091	0.285826	0.156768	0.465022	0.252489	0.612387	0.912337	0.555789	0.777525	0.963322	1	0.802169	0.87709	0.854065	0.946483	0.892932	0.69028	0.283237	15	0.0731315
0.170455	0.707916	0.389087	0.488176	0.711497	0.766901	0.553758	0.863082	0.379277	0.628509	0.49717	0.58211	0.883485	0.868854	0.696733	0.51559	0.635476	0.167107	15	0.0431469			0.170455	0.262062	0.100951	0.502432	0.237998	0.504384	0.906333	0.431005	0.850948	1	0.99904	0.844059	0.925379	0.845934	0.971591	0.917437	0.686637	0.312792	15	0.0807625
0.181818	0.651255	0.355026	0.524605	0.608175	0.78226	0.593647	0.877644	0.419349	0.701734	0.569256	0.7036	0.93136	0.93253	0.752837	0.668828	0.671474	0.170135	15	0.0439287			0.181818	0.24688	0.0598664	0.55927	0.235641	0.407187	0.86455	0.328803	0.903756	0.99777	0.965776	0.865148	0.97139	0.837448	0.970491	0.931524	0.676367	0.331679	15	0.0856392
0.193182	0.598858	0.302512	0.571892	0.503237	0.780602	0.63843	0.919246	0.490947	0.775372	0.641895	0.823577	0.952634	0.973478	0.829577	0.799748	0.7068	0.191685	15	0.0494928			0.193182	0.232996	0.0441717	0.624172	0.235068	0.328725	0.813544	0.279161	0.902694	0.992517	0.929506	0.879863	1	0.820656	0.964444	0.921524	0.664603	0.33958	15	0.0876791
0.204545	0.559969	0.248153	0.624077	0.410365	0.77384	0.682998	0.961274	0.580815	0.84493	0.711352	0.90163	0.910606	0.93899	0.913509	0.900154	0.730844	0.213186	15	0.0550443			0.204545	0.226609	0.0340996	0.685713	0.241071	0.254313	0.733063	0.232969	0.874519	0.972885	0.889347	0.870189	0.987941	0.77799	0.921834	0.896448	0.639933	0.336856	15	0.0869757
0.215909	0.543972	0.200963	0.666916	0.348881	0.752368	0.710008	0.988273	0.659848	0.902132	0.787795	0.901067	0.867986	0.884537	0.980084	0.979311	0.744943	0.233414	15	0.0602672			0.215909	0.231484	0.0264567	0.732142	0.262382	0.192379	0.651799	0.210106	0.845829	0.909101	0.834049	0.820751	0.975801	0.730008	0.853382	0.867118	0.609519	0.323912	15	0.0836338
0.227273	0.529883	0.169184	0.691115	0.288722	0.708665	0.717635	0.976827	0.718727	0.958659	0.866906	0.88671	0.824383	0.815804	0.986775	1	0.742666	0.247955	15	0.0640216			0.227273	0.236196	0.0227248	0.76028	0.285189	0.154631	0.556295	0.23735	0.785905	0.842856	0.778609	0.763031	0.949194	0.678148	0.786818	0.823058	0.577352	0.302277	15	0.0780476
0.238636	0.513421	0.146633	0.696486	0.254092	0.659337	0.719955	0.964569	0.763447	1	0.934116	0.85615	0.779967	0.701388	0.980652	0.938994	0.72728	0.255826	15	0.066054			0.238636	0.244425	0.0189274	0.778443	0.314917	0.116601	0.449311	0.265553	0.652938	0.779381	0.727366	0.702544	0.885321	0.611361	0.712143	0.767048	0.535085	0.275934	15	0.0712459
0.25	0.48705	0.130842	0.682319	0.290712	0.607795	0.714027	0.940631	0.789949	0.994884	0.968064	0.796104	0.735936	0.574732	0.970434	0.864845	0.703222	0.253123	15	0.0653561			0.25	0.259289	0.0156481	0.780378	0.358963	0.0848686	0.339266	0.296563	0.509272	0.724614	0.680029	0.641364	0.821784	0.54034	0.627656	0.714201	0.492949	0.253565	15	0.0654703
0.261364	0.459264	0.134216	0.649264	0.329655	0.557963	0.698116	0.889491	0.793152	0.988289	0.99177	0.736465	0.697269	0.473386	0.934833	0.785372	0.674567	0.247303	15	0.0638533			0.261364	0.27217	0.0149262	0.750383	0.401499	0.0743405	0.238582	0.332204	0.387896	0.670156	0.636491	0.583952	0.760423	0.474039	0.550026	0.66917	0.454417	0.234966	15	0.0606679
0.272727	0.441306	0.155495	0.610239	0.379241	0.512049	0.677364	0.839712	0.746448	0.965055	1	0.697234	0.674873	0.456004	0.89598	0.700889	0.650126	0.231978	15	0.0598964			0.272727	0.285757	0.0137778	0.707924	0.438067	0.0651131	0.161681	0.367799	0.28651	0.626625	0.599979	0.540116	0.703644	0.423159	0.496296	0.639442	0.423726	0.224122	15	0.057868
0.284091	0.447106	0.179143	0.575204	0.460297	0.481032	0.661202	0.813575	0.683363	0.890957	0.955586	0.703678	0.656013	0.461311	0.872941	0.61903	0.630696	0.206335	15	0.0532754			0.284091	0.30085	0.0124722	0.663482	0.459012	0.0568286	0.116138	0.40076	0.199281	0.616284	0.576965	0.530734	0.647643	0.376298	0.456336	0.615893	0.401932	0.220122	15	0.0568352
0.295455	0.454878	0.19676	0.547892	0.543087	0.491379	0.663445	0.838832	0.622786	0.816187	0.88633	0.730467	0.646192	0.490631	0.887082	0.562618	0.625238	0.188433	15	0.0486533			0.295455	0.313881	0.012756	0.625013	0.47755	0.060746	0.0943486	0.427424	0.143872	0.606474	0.561192	0.543235	0.597983	0.341353	0.423756	0.608682	0.389218	0.217621	15	0.0561895
0.306818	0.483949	0.216569	0.530813	0.616098	0.518097	0.680674	0.864083	0.59152	0.745838	0.825351	0.766777	0.655473	0.601517	0.910348	0.566112	0.638214	0.174656	15	0.045096			0.306818	0.32287	0.0164763	0.590355	0.484055	0.0689551	0.0827785	0.454947	0.146599	0.601722	0.551899	0.563694	0.565033	0.346654	0.430705	0.635656	0.390827	0.215414	15	0.0556198
0.318182	0.562592	0.24519	0.523946	0.660208	0.55548	0.700974	0.896307	0.598065	0.688179	0.781322	0.831292	0.667281	0.736772	0.936283	0.589869	0.664917	0.169881	15	0.0438632			0.318182	0.328026	0.0293823	0.555967	0.461412	0.075355	0.10525	0.491845	0.20318	0.612027	0.560251	0.600838	0.533589	0.364338	0.465961	0.672391	0.403987	0.210183	15	0.0542691
0.329545	0.640768	0.276734	0.528677	0.703376	0.616121	0.732126	0.943994	0.620214	0.630812	0.75462	0.912456	0.696116	0.855672	0.962078	0.618492	0.699484	0.176973	15	0.0456943			0.329545	0.333002	0.0636157	0.520153	0.438024	0.0791535	0.174353	0.548021	0.269749	0.622406	0.580103	0.652401	0.51629	0.395962	0.505602	0.716124	0.427664	0.204418	15	0.0527805
0.340909	0.71282	0.300187	0.533964	0.739431	0.681419	0.777973	0.987729	0.669706	0.59553	0.742124	0.976287	0.766743	0.921601	0.986049	0.656845	0.73656	0.18622	15	0.0480817			0.340909	0.332649	0.118615	0.471954	0.417021	0.0841914	0.260471	0.605295	0.34323	0.636592	0.601775	0.704028	0.537642	0.473609	0.57441	0.772787	0.462285	0.203266	15	0.052483
0.352273	0.776186	0.32408	0.536347	0.753308	0.737339	0.825602	1	0.761359	0.621983	0.770446	1	0.8372	0.972096	1	0.7008	0.77445	0.186786	15	0.048228			0.352273	0.320794	0.180606	0.408891	0.402716	0.087369	0.360602	0.674784	0.418866	0.66137	0.63763	0.754395	0.560773	0.566292	0.664889	0.832724	0.50218	0.21286	15	0.0549602
0.363636	0.833311	0.341028	0.529942	0.765118	0.767596	0.864455	0.951291	0.860513	0.648678	0.842653	0.976636	0.899931	1	0.980193	0.736218	0.799838	0.181287	15	0.0468081			0.363636	0.307298	0.270747	0.333752	0.388784	0.080237	0.490945	0.768314	0.478654	0.686171	0.68964	0.801259	0.593119	0.662092	0.7507	0.890165	0.546125	0.232674	15	0.0600762
0.378	0.871686	0.337027	0.522065	0.778741	0.777873	0.87789	0.9009	0.937503	0.686184	0.912889	0.940143	0.943029	0.950071	0.947285	0.744348	0.808509	0.178255	15	0.0460252			0.378	0.291471	0.387393	0.258338	0.398347	0.0675215	0.636873	0.859167	0.515998	0.71194	0.73759	0.845258	0.652903	0.767847	0.828139	0.931647	0.592695	0.25922	15	0.0669302
0.386364	0.875075	0.323779	0.520493	0.799261	0.771437	0.872839	0.835421	0.954418	0.752595	0.956635	0.893318	0.983637	0.875458	0.912759	0.736037	0.804211	0.175909	15	0.0454195			0.386364	0.269878	0.502752	0.188612	0.467801	0.0601186	0.782658	0.931477	0.536234	0.740208	0.784851	0.887969	0.714677	0.877937	0.903462	0.960418	0.640604	0.288883	15	0.0745893
0.397727	0.874901	0.299912	0.531568	0.818862	0.74194	0.855777	0.741234	0.933927	0.818086	0.966358	0.833451	1	0.805275	0.879519	0.727523	0.788556	0.176219	15	0.0454995			0.397727	0.247889	0.596607	0.134418	0.534133	0.0626804	0.890642	0.96884	0.556031	0.768097	0.835352	0.921651	0.770134	0.969604	0.970443	0.987661	0.680945	0.316018	15	0.0815956
0.409091	0.867678	0.277636	0.550796	0.83645	0.698252	0.801294	0.649729	0.900583	0.863005	0.972594	0.778932	0.946298	0.744061	0.844291	0.707534	0.762609	0.175703	15	0.0453664			0.409091	0.230268	0.667202	0.10057	0.607806	0.0739521	0.96096	1	0.579789	0.79003	0.879405	0.94819	0.806391	0.996167	0.998861	1	0.709306	0.330904	15	0.0854392
0.420455	0.846472	0.258243	0.568778	0.853177	0.652106	0.710576	0.577677	0.827726	0.85632	0.938104	0.74517	0.888256	0.685941	0.813394	0.667261	0.725947	0.171882	15	0.0443797			0.420455	0.22538	0.733058	0.0851682	0.706996	0.0934571	1	0.987361	0.620336	0.797209	0.905581	0.972618	0.841719	1	1	0.99315	0.730802	0.332637	15	0.0858865
0.431818	0.828681	0.249015	0.58833	0.870982	0.614693	0.612986	0.539963	0.715146	0.848302	0.822872	0.732233	0.83213	0.637711	0.804787	0.626511	0.688289	0.163911	15	0.0423215			0.431818	0.226139	0.776782	0.093536	0.799158	0.143822	0.992782	0.896013	0.693409	0.803891	0.904922	0.988247	0.866868	0.985951	0.99662	0.986009	0.74361	0.319412	15	0.0824717
0.443182	0.811083	0.263702	0.603781	0.885066	0.59337	0.520529	0.504353	0.611324	0.816786	0.711848	0.724591	0.779776	0.618116	0.80426	0.584798	0.655559	0.159887	15	0.0412826			0.443182	0.238931	0.787687	0.121468	0.845661	0.22243	0.902525	0.801951	0.78936	0.803631	0.901261	0.996949	0.857849	0.907006	0.966134	0.970218	0.740871	0.291503	15	0.0752658
0.454545	0.788392	0.294823	0.606597	0.888855	0.577894	0.438	0.49039	0.533194	0.729014	0.623883	0.724945	0.730037	0.605224	0.798363	0.538573	0.624546	0.155647	15	0.0401878			0.454545	0.282632	0.796125	0.164787	0.783929	0.30713	0.786124	0.68938	0.881338	0.787025	0.884725	1	0.844181	0.802719	0.916777	0.936091	0.724197	0.257554	15	0.0665002
0.465909	0.76712	0.337832	0.576772	0.894484	0.579887	0.376529	0.515845	0.491236	0.642166	0.573463	0.722029	0.694356	0.588658	0.773868	0.492162	0.60176	0.151515	15	0.039121			0.465909	0.333095	0.800015	0.224795	0.720742	0.40478	0.663197	0.548877	0.93666	0.769845	0.841535	0.983019	0.82669	0.69956	0.866607	0.897666	0.701139	0.227737	15	0.0588015
0.477273	0.74974	0.389201	0.52906	0.902863	0.606416	0.337815	0.540529	0.472706	0.568041	0.523884	0.69523	0.69658	0.567608	0.745658	0.446211	0.584769	0.151136	15	0.0390231			0.477273	0.391559	0.790768	0.293353	0.637226	0.518596	0.531052	0.415613	0.973045	0.745036	0.798807	0.951086	0.796501	0.599053	0.808588	0.852307	0.673506	0.208456	15	0.0538231
0.488636	0.739555	0.446331	0.487124	0.914351	0.639912	0.361853	0.565399	0.465149	0.522587	0.496674	0.657664	0.705006	0.542956	0.714219	0.400726	0.5773	0.149197	15	0.0385226			0.488636	0.470352	0.777718	0.363976	0.506612	0.634545	0.403489	0.317257	1	0.703012	0.756757	0.912422	0.762943	0.498822	0.745084	0.792606	0.64304	0.205724	15	0.0531178
0.5	0.734919	0.517642	0.46742	0.926749	0.681856	0.444895	0.591758	0.466487	0.479257	0.525959	0.608724	0.706735	0.517073	0.665796	0.357127	0.579493	0.144765	15	0.0373781			0.5	0.552739	0.765959	0.432893	0.384307	0.740723	0.292565	0.274337	0.955077	0.66091	0.707851	0.852206	0.728499	0.41069	0.683872	0.728415	0.611403	0.207632	15	0.0536104
0.511364	0.735796	0.596962	0.474888	0.942741	0.732865	0.551036	0.614551	0.453076	0.461334	0.561694	0.551099	0.684761	0.497188	0.610125	0.318613	0.585782	0.148928	15	0.038453			0.511364	0.634797	0.752225	0.493484	0.287281	0.827618	0.220551	0.237059	0.854074	0.617574	0.661609	0.768888	0.694128	0.366095	0.627224	0.664001	0.580441	0.210593	15	0.0543749
0.522727	0.7478	0.674856	0.518747	0.9644	0.788489	0.668443	0.616386	0.429374	0.498201	0.585982	0.495269	0.658402	0.482808	0.560882	0.295836	0.599058	0.162379	15	0.0419261			0.522727	0.71457	0.733055	0.542824	0.238335	0.91037	0.200151	0.233636	0.751916	0.571557	0.618218	0.686979	0.659437	0.340129	0.575027	0.603514	0.558648	0.212665	15	0.0549098
0.534091	0.76704	0.75874	0.602755	0.984824	0.844579	0.778297	0.58546	0.381456	0.534344	0.595959	0.458023	0.627543	0.468843	0.540862	0.282763	0.614099	0.186007	15	0.0480268			0.534091	0.794297	0.726776	0.576173	0.191466	0.9634	0.207704	0.283138	0.652198	0.526525	0.569557	0.612116	0.623089	0.319679	0.529096	0.547648	0.541524	0.215876	15	0.055739
0.545455	0.786252	0.847998	0.71954	0.99965	0.896783	0.879359	0.553986	0.305216	0.563223	0.608281	0.450046	0.580924	0.455009	0.524192	0.27127	0.629449	0.218997	15	0.0565448			0.545455	0.86673	0.756471	0.578785	0.15671	0.966656	0.238354	0.332795	0.541517	0.49125	0.519694	0.548529	0.583336	0.31988	0.500786	0.499216	0.526714	0.219046	15	0.0565574
0.556818	0.795405	0.925965	0.843277	1	0.947126	0.966841	0.515569	0.223436	0.577465	0.620483	0.44926	0.53013	0.444185	0.510981	0.260535	0.640711	0.256171	15	0.066143			0.556818	0.917685	0.793221	0.549647	0.149296	0.961976	0.306596	0.389243	0.42609	0.47583	0.473057	0.492661	0.543138	0.329756	0.486236	0.470988	0.517695	0.220874	15	0.0570295
0.568182	0.804513	0.982089	0.935167	0.998784	0.984405	1	0.466456	0.156058	0.589785	0.622356	0.461104	0.491659	0.429719	0.520351	0.250053	0.646167	0.285274	15	0.0736573			0.568182	0.964974	0.833375	0.493497	0.143315	0.93712	0.405718	0.455722	0.33476	0.461891	0.432509	0.458987	0.502462	0.341722	0.475205	0.460172	0.513429	0.22616	15	0.0583943
0.579545	0.816552	0.999758	0.989531	0.990276	0.994722	0.982578	0.420929	0.127828	0.583766	0.626679	0.496943	0.492276	0.393459	0.53303	0.241841	0.646011	0.296985	15	0.0766812			0.579545	1	0.892785	0.421488	0.138458	0.876293	0.517159	0.515247	0.288851	0.461131	0.395327	0.464683	0.460187	0.360387	0.47139	0.456843	0.514682	0.233315	15	0.0602417
0.590909	0.826749	1	1	0.964365	1	0.942305	0.391332	0.117309	0.542038	0.642079	0.538376	0.50149	0.346408	0.537015	0.238982	0.63923	0.299051	15	0.0772146			0.590909	0.991758	0.953262	0.350468	0.134819	0.811453	0.626473	0.544855	0.254247	0.485876	0.364708	0.477684	0.417139	0.381285	0.472227	0.4697	0.51573	0.241474	15	0.0623482
0.602273	0.835334	0.991233	0.958845	0.937837	0.982661	0.897958	0.385053	0.117286	0.502047	0.669779	0.586913	0.510045	0.306592	0.541	0.239795	0.630825	0.291984	15	0.0753899			0.602273	0.971851	1	0.296702	0.131538	0.733747	0.725036	0.532891	0.218644	0.511812	0.351176	0.498093	0.375671	0.401499	0.473063	0.500386	0.514807	0.250734	15	0.0647393

## Sheet: Fig. 3
Wound healing assay data for Figure 3c-d
Number of independent experiments = 2
			Cell Circularity									Cell size
	Expt no.	U2OS WT	Oligo1 KO	Oligo2 KO	Oligo1 FL rescue	Oligo2 FL rescue			Expt no.	U2OS WT	Oligo1 KO	Oligo2 KO	Oligo1 FL rescue	Oligo2 FL rescue
	Expt. 1	0.576746	0.359808	0.28578	0.339994	0.506884			Expt.1	1301.31	2589.75	3372.6	2290.72	1304.96
		0.651495	0.287997	0.314482	0.328304	0.502959				1834.14	3008.11	3527.88	2241.87	1236.11
		0.664179	0.319516	0.325622	0.538792	0.534274				744.828	2743.34	3093.03	1183.57	1224.54
		0.614743	0.303112	0.300542	0.588432	0.492612				905.777	3222.8	3481.32	1065.04	1293.57
		0.51141	0.286313	0.271115	0.515476	0.529703				831.01	3257.23	3018.54	1215.53	1184.25
		0.381464	0.279549	0.313665	0.504483	0.515391				858.718	3244.82	3666.88	1512.18	1291.44
		0.651514	0.280118	0.28039	0.525275	0.5174			Expt. 2	861.309	2753.56	3347.37	1160.67	1107.01
		0.561932	0.288152	0.305322	0.447484	0.537642				837.946	3117.08	3496.72	1505.22	1110.67
		0.629909	0.332931	0.309741	0.573854	0.51854				778.564	2357.32	3352.55	1082.99	1715.16
		0.650762	0.272116	0.284653	0.480262	0.567925				744.449	2599.89	3254.9	1504.97	1587.07
		0.633129	0.267591	0.286464	0.324348	0.50863					2994.7	3573.39	2231.34	1204.72
	Expt. 2	0.619425	0.300817	0.30013	0.336817	0.49182					3310.64	3244.47	2312.92	1348.86
		0.677937	0.274707	0.336637	0.463442	0.575579					3576.3	3610.68	1471.47	956.998
		0.69127	0.259371	0.328128	0.430442	0.482686					3244.53	3615.48	1732.51	1255.56
		0.456646	0.266997	0.311097	0.546099	0.549323					3361.28		1276.68	2003.47
		0.531201	0.267857	0.323512	0.532145	0.527515					3211.91		1267.18	2251.21
		0.380067	0.279309	0.310424	0.583913								1100.92
		0.482918	0.272777	0.281114	0.533663								1222.65
		0.474446	0.283366	0.277398	0.573563								2068.57
		0.473324	0.329669	0.283272	0.508793								2256.07
		0.631388	0.260427	0.302714
		0.688002	0.322104	0.287867
Random migration assay data_Figure 3e-f
Number of independent experiments = 3
Cell type- Control U2OS						Cell type- L-Cald Oligo1 KO						Cell type- L-Cald Oligo2 KO						Cell type- FL rescue Oligo1 KO						Cell type- FL rescue Oligo1 KO
Expt. No.	Cell ID	Distance from start position to end pos. [um]	Speed via trajectory [um/h]			Expt. No.	Cell ID	Distance from start position to end pos. [um]	Speed via trajectory [um/h]			Expt. No.	Cell ID	Distance from start position to end pos. [um]	Speed via trajectory [um/h]			Expt. No.	Cell ID	Distance from start position to end pos. [um]	Speed via trajectory [um/h]			Expt. No.	Cell ID	Distance from start position to end pos. [um]	Speed via trajectory [um/h]
Expt. 1	1	169	11.7			Expt. 1	1	88	26.6			Expt. 1	1	194	18			Expt. 1	1	20	32.2			Expt. 1	1	17	21.8
	2	255	24.7				2	46	35.4				2	80	15.9				2	28	21.8				2	25	21.3
	3	313	29.4				3	112	28.9				3	120	36.3				3	21	23.7				3	46	46.1
	4	179	23.4				4	260	35.8				4	254	28				4	137	36.9				4	19	29.6
	5	82	37.7				5	88	32.7				5	187	38.7				5	12	40.3				5	35	27.8
	6	264	27.2				6	34	17.2				6	106	37.1			Expt. 2	6	118	24.2				6	56	17
	7	144	12.5				7	53	13.6				7	229	38.5				7	35	28.4				7	15	25.7
	8	338	45.6			Expt. 2	8	177	37.2			Expt. 2	8	13	17.5				8	7	24.6				8	30	24.6
Expt. 2	9	543	37.4				9	78	37.7				9	12	13.8				9	30	26.6				9	132	29.8
	10	54	22				10	6	15.4				10	43	26.8				10	7	28.3				10	11	27.8
	11	78	38				11	115	38.8				11	56	20				11	60	31.3				11	13	25.2
	12	158	39.3				12	91	20.3				12	14	34.5				12	21	23.8				12	25	22.9
	13	65	41				13	62	33.8				13	23	16.5				13	31	31.1			Expt. 2	13	26	20.1
	14	335	30.1				14	33	21.9				14	36	12.6				14	40	32.2				14	36	21.2
	15	62	29.9				15	40	16.4				15	107	43.9				15	138	28.3				15	68	28.2
	16	37	25.1				16	13	11.8				16	18	20				16	8	22.2				16	16	34.1
	17	129	46.7				17	43	26.8				17	32	18.4			Expt. 3	17	22	33.4				17	38	32.9
Expt. 3	18	300	27.9				18	84	24.7				18	93	26				18	8	21.2				18	28	36.4
	19	37	36.1				19	166	16.2				19	22	20.6				19	16	30				19	22	30.7
	20	148	30.4			Expt. 3	20	19	13.7				20	86	16.3				20	3	31.1				20	8	40.5
	21	97	31.7				21	25	13.2				21	67	26.6				21	38	31.4			Expt. 3	21	48	28.2
	22	167	24.6				22	15	12.8				22	42	29.5				22	4	27.4				22	64	35
	23	282	35.5				23	33	13.9			Expt. 3	23	271	25.5				23	14	30.4				23	21	39.9
	24	68	32.9				24	18	12.3				24	37	22.1				24	12	22.3				24	36	37.9
	25	114	27.1				25	29	10				25	144	21.1										25	48	31.2
	26	56	40.6				26	172	23.8				26	67	15.3										26	5	34.8
	27	229	32.8				27	202	14.7				27	80	12.7										27	35	28.9
	28	339	38.7				28	74	17.8				28	30	15.6										28	29	43.2
	29	144	39.2				29	42	13.9				29	259	27.3										29	34	29.1
	30	13	23.1				30	121	15.1				30	156	25.9										30	55	33.2
							31	16	11.7				31	8	10.8										31	4	34.7
							32	12	11.8				32	59	13.6										32	17	35.8
							33	94	19.6				33	111	18.5										33	7	34
							34	61	9.4				34	21	16.4										34	19	11.1
							35	231	20.5				35	28	22.4
							36	88	19.2				36	71	25.8
							37	70	13.9
Wound healing assay data_Figure 3g-h
Number of independent experiments = 3
			U2OS WT													Caldesmon Oligo1 KO												Caldesmon Oligo2 KO
	Exp.1		Exp.2		Exp.3									Exp.1		Exp.2		Exp.3									Exp.1		Exp.2		Exp.3
	Time (sec)	%: Closure / Start_wound	Time (sec)	%: Closure / Start_wound	Time (sec)	%: Closure / Start_wound	Avg.	SD	N	SEM				Time (sec)	%: Closure / Start_wound	Time (sec)	%: Closure / Start_wound	Time (sec)	%: Closure / Start_wound	Avg.	SD	N	SEM				Time (sec)	%: Closure / Start_wound	Time (sec)	%: Closure / Start_wound	Time (sec)	%: Closure / Start_wound	Avg.	SD	N	SEM
	292	0	0	0	0	0	0	0	3	0				172	0	233	0	410	0	0	0	3	0				0	0	0	0	696	0	0	0	3	0
	1206	2	900	5	900	6	4.33333	2.08167	3	1.20185				1119	1	1162	1	1293	1	1	0	3	0				753	1	740	0	1275	1	0.666667	0.57735	3	0.333333
	2006	4	1801	7	1801	7	6	1.73205	3	1				1921	1	1961	2	2096	3	2	1	3	0.57735				1435	2	1420	3	1958	1	2	1	3	0.57735
	2905	5	2700	9	2700	11	8.33333	3.05505	3	1.76383				2820	2	2863	3	2997	4	3	1	3	0.57735				2155	3	2142	2	2675	2	2.33333	0.57735	3	0.333333
	3805	7	3600	10	3600	11	9.33333	2.08167	3	1.20185				3720	3	3760	4	3895	5	4	1	3	0.57735				2874	4	2859	5	3398	6	5	1	3	0.57735
	4711	22	4500	8	4500	9	13	7.81025	3	4.50925				4623	6	4666	5	4797	6	5.66667	0.57735	3	0.333333				4315	6	4299	6	4830	6	6	0	3	0
	5602	24	5400	11	5400	15	16.6667	6.65833	3	3.84419				5516	7	5558	6	5689	7	6.66667	0.57735	3	0.333333				5035	7	5023	6	5560	7	6.66667	0.57735	3	0.333333
	6513	25	6300	11	6300	16	17.3333	7.0946	3	4.09607				6423	7	6468	7	6599	8	7.33333	0.57735	3	0.333333				5755	7	5741	8	6274	11	8.66667	2.08167	3	1.20185
	7412	27	7202	12	7202	17	18.6667	7.63763	3	4.40959				7326	9	7368	5	7502	10	8	2.64575	3	1.52753				6474	8	6457	8	6996	12	9.33333	2.3094	3	1.33333
	8312	28	8101	18	8101	20	22	5.2915	3	3.05505				8224	17	8267	6	8398	11	11.3333	5.50757	3	3.1798				7915	10	7899	8	8423	12	10	2	3	1.1547
	9212	29	9000	20	9000	22	23.6667	4.72582	3	2.72845				9127	18	9168	8	9305	13	13	5	3	2.88675				8634	9	8621	9	9154	13	10.3333	2.3094	3	1.33333
	10112	29	9900	20	9900	22	23.6667	4.72582	3	2.72845				10022	19	10066	9	10198	14	14	5	3	2.88675				9354	11	9339	11	9876	14	12	1.73205	3	1
	11010	34	10801	22	10801	23	26.3333	6.65833	3	3.84419				10922	19	10965	9	11098	15	14.3333	5.03322	3	2.90593				10075	12	10059	11	10590	14	12.3333	1.52753	3	0.881917
	11910	36	11701	23	11701	25	28	7	3	4.04145				11819	20	11864	10	11998	16	15.3333	5.03322	3	2.90593				11515	15	11500	14	12035	16	15	1	3	0.57735
	12807	37	12601	23	12601	25	28.3333	7.57188	3	4.37163				12721	22	12763	9	12895	16	15.6667	6.50641	3	3.75648				12235	14	12220	15	12753	16	15	1	3	0.57735
	13708	38	13501	25	13501	26	29.6667	7.23418	3	4.17665				13620	23	13663	9	13790	17	16.3333	7.02377	3	4.05518				12955	15	12939	16	13462	17	16	1	3	0.57735
	14610	38	14401	24	14401	26	29.3333	7.57188	3	4.37163				14523	23	14565	10	14699	18	17	6.55744	3	3.78594				13674	17	13660	17	14200	18	17.3333	0.57735	3	0.333333
	15514	39	15301	26	15301	30	31.6667	6.65833	3	3.84419				15427	24	15471	11	15602	20	18.3333	6.65833	3	3.84419				15114	16	15098	19	15632	20	18.3333	2.08167	3	1.20185
	16410	40	16200	28	16200	30	32.6667	6.4291	3	3.71184				16324	24	16366	12	16499	20	18.6667	6.1101	3	3.52767				15835	19	15820	20	16352	21	20	1	3	0.57735
	17312	40	17100	31	17100	32	34.3333	4.93288	3	2.848				17223	25	17267	12	17401	21	19.3333	6.65833	3	3.84419				16555	20	16540	20	17067	21	20.3333	0.57735	3	0.333333
	18207	42	18001	31	18001	33	35.3333	5.85947	3	3.38296				18120	26	18163	12	18298	21	19.6667	7.0946	3	4.09607				17274	21	17257	21	17793	21	21	0	3	0
	19111	43	18901	31	18901	34	36	6.245	3	3.60555				19024	27	19068	13	19199	22	20.6667	7.0946	3	4.09607				18714	23	18700	22	19235	24	23	1	3	0.57735
	20011	43	19800	32	19800	33	36	6.08276	3	3.51188				19924	26	19968	15	20101	23	21.3333	5.68624	3	3.28295				19435	22	19420	23	19953	24	23	1	3	0.57735
	20913	45	20700	35	20700	37	39	5.2915	3	3.05505				20824	27	20869	15	20999	24	22	6.245	3	3.60555				20154	24	20139	23	20677	25	24	1	3	0.57735
	21809	45	21601	36	21601	38	39.6667	4.72582	3	2.72845				21724	28	21765	16	21897	25	23	6.245	3	3.60555				20875	23	20860	23	21394	25	23.6667	1.1547	3	0.666667
	22712	45	22501	37	22501	40	40.6667	4.04145	3	2.33333				22622	29	22667	17	22799	26	24	6.245	3	3.60555				22315	24	22300	19	22836	27	23.3333	4.04145	3	2.33333
	23614	47	23401	39	23401	41	42.3333	4.16333	3	2.4037				23524	30	23569	14	23701	26	23.3333	8.32666	3	4.8074				23034	23	23020	26	23560	29	26	3	3	1.73205
	24509	48	24300	38	24300	41	42.3333	5.1316	3	2.96273				24421	29	24463	16	24595	26	23.6667	6.80686	3	3.92994				23754	25	23740	26	24265	30	27	2.64575	3	1.52753
	25409	48	25201	41	25201	42	43.6667	3.78594	3	2.18581				25324	30	25366	19	25496	27	25.3333	5.68624	3	3.28295				24475	25	24458	27	24995	30	27.3333	2.51661	3	1.45297
	26310	48	26100	41	26100	44	44.3333	3.51188	3	2.02759				26220	28	26265	20	26396	28	25.3333	4.6188	3	2.66667				25915	26	25899	28	26440	31	28.3333	2.51661	3	1.45297
	27211	48	27000	43	27000	42	44.3333	3.21455	3	1.85592				27123	32	27167	20	27300	28	26.6667	6.1101	3	3.52767				26634	25	26618	25	27152	31	27	3.4641	3	2
	28111	49	27900	44	27900	47	46.6667	2.51661	3	1.45297				28022	32	28066	23	28199	29	28	4.58258	3	2.64575				27356	27	27340	29	27874	34	30	3.60555	3	2.08167
	29011	49	28801	45	28801	47	47	2	3	1.1547				28923	33	28966	23	29101	30	28.6667	5.1316	3	2.96273				28075	26	28059	20	28603	34	26.6667	7.02377	3	4.05518
	29914	51	29699	46	29699	47	48	2.64575	3	1.52753				29825	34	29870	24	30002	31	29.6667	5.1316	3	2.96273				29514	28	29499	24	30036	36	29.3333	6.1101	3	3.52767
	30811	51	30600	44	30600	46	47	3.60555	3	2.08167				30723	33	30768	25	30898	33	30.3333	4.6188	3	2.66667				30234	28	30220	19	30756	33	26.6667	7.0946	3	4.09607
	31710	52	31500	46	31500	44	47.3333	4.16333	3	2.4037				31622	34	31666	26	31796	33	31	4.3589	3	2.51661				30954	28	30940	14	31478	32	24.6667	9.45163	3	5.4569
	32608	52	32400	48	32400	45	48.3333	3.51188	3	2.02759				32520	35	32562	27	32698	34	32	4.3589	3	2.51661				31675	29	31660	24	32196	34	29	5	3	2.88675
	33514	53	33301	51	33301	50	51.3333	1.52753	3	0.881917				33426	36	33468	27	33599	38	33.6667	5.85947	3	3.38296				33115	29	33100	32	33636	35	32	3	3	1.73205
	34407	53	34202	49	34202	50	50.6667	2.08167	3	1.20185				34319	36	34361	26	34495	36	32.6667	5.7735	3	3.33333				33835	31	33818	25	34359	37	31	6	3	3.4641
	35308	54	35101	46	35101	50	50	4	3	2.3094				35222	37	35264	26	35395	37	33.3333	6.35085	3	3.66667				34555	32	34541	34	35076	35	33.6667	1.52753	3	0.881917
	36209	55	36001	48	36001	51	51.3333	3.51188	3	2.02759				36121	36	36165	27	36298	37	33.3333	5.50757	3	3.1798				35275	32	35260	35	35799	39	35.3333	3.51188	3	2.02759
	37110	56	36901	51	36901	53	53.3333	2.51661	3	1.45297				37025	39	37066	28	37199	39	35.3333	6.35085	3	3.66667				36716	33	36700	36	37233	38	35.6667	2.51661	3	1.45297
	38012	56	37801	52	37801	52	53.3333	2.3094	3	1.33333				37921	38	37967	28	38100	42	36	7.2111	3	4.16333				37436	37	37421	36	37961	40	37.6667	2.08167	3	1.20185
	38912	57	38701	66	38701	55	59.3333	5.85947	3	3.38296				38825	39	38867	31	39002	43	37.6667	6.1101	3	3.52767				38155	37	38141	37	38684	41	38.3333	2.3094	3	1.33333
	39811	56	39601	56	39601	57	56.3333	0.57735	3	0.333333				39724	39	39765	32	39897	43	38	5.56776	3	3.21455				38875	38	38860	35	39396	42	38.3333	3.51188	3	2.02759
	40713	58	40500	68	40500	57	61	6.08276	3	3.51188				40621	39	40667	32	40801	41	37.3333	4.72582	3	2.72845				40315	39	40298	37	40832	39	38.3333	1.1547	3	0.666667
	41611	59	41400	70	41400	60	63	6.08276	3	3.51188				41523	40	41566	32	41697	45	39	6.55744	3	3.78594				41035	38	41021	38	41558	39	38.3333	0.57735	3	0.333333
	42508	58	42301	67	42301	60	61.6667	4.72582	3	2.72845				42420	41	42462	33	42596	45	39.6667	6.1101	3	3.52767				41755	40	41737	39	42296	40	39.6667	0.57735	3	0.333333
	43410	59	43201	71	43201	59	63	6.9282	3	4				43322	40	43367	34	43498	43	39	4.58258	3	2.64575				42476	41	42461	39	43001	41	40.3333	1.1547	3	0.666667
	44312	60	44101	67	44101	59	62	4.3589	3	2.51661				44224	40	44268	34	44400	44	39.3333	5.03322	3	2.90593				43916	39	43902	40	44440	41	40	1	3	0.57735
	45209	60	45001	67	45001	66	64.3333	3.78594	3	2.18581				45123	41	45165	32	45299	43	38.6667	5.85947	3	3.38296				44634	41	44619	41	45158	44	42	1.73205	3	1
	46116	61	45900	68	45900	67	65.3333	3.78594	3	2.18581				46025	42	46069	36	46206	45	41	4.58258	3	2.64575				45355	41	45341	41	45879	46	42.6667	2.88675	3	1.66667
	47012	62	46801	76	46801	77	71.6667	8.3865	3	4.84195				46924	41	46968	37	47097	48	42	5.56776	3	3.21455				46074	43	46060	42	46600	44	43	1	3	0.57735
	47908	62	47701	74	47701	61	65.6667	7.23418	3	4.17665				47821	42	47864	37	47999	46	41.6667	4.50925	3	2.60342				47515	44	47501	42	48040	46	44	2	3	1.1547
	48810	62	48602	86	48602	66	71.3333	12.8582	3	7.42369				48720	42	48766	39	48899	47	42.6667	4.04145	3	2.33333				48236	44	48220	43	48758	43	43.3333	0.57735	3	0.333333
	49717	63	49500	63	49500	65	63.6667	1.1547	3	0.666667				49628	42	49673	40	49804	53	45	7	3	4.04145				48954	44	48940	43	49478	45	44	1	3	0.57735
	50613	64	50401	71	50401	73	69.3333	4.72582	3	2.72845				50525	43	50568	40	50701	55	46	7.93725	3	4.58258				49675	44	49659	43	50329	45	44	1	3	0.57735
	51509	64	51300	83	51300	73	73.3333	9.50438	3	5.48736				51420	43	51465	41	51598	55	46.3333	7.57188	3	4.37163				51116	45	51103	44	51646	46	45	1	3	0.57735
	52417	63	52201	72	52201	67	67.3333	4.50925	3	2.60342				52327	44	52370	41	52507	50	45	4.58258	3	2.64575				51835	45	51823	43	52363	47	45	2	3	1.1547
	53311	65	53100	68	53100	67	66.6667	1.52753	3	0.881917				53219	44	53265	39	53400	50	44.3333	5.50757	3	3.1798				52555	44	52540	44	53079	46	44.6667	1.1547	3	0.666667
	54208	66	54001	71	54001	74	70.3333	4.04145	3	2.33333				54119	44	54162	42	54297	51	45.6667	4.72582	3	2.72845				53276	45	53262	46	53801	47	46	1	3	0.57735
	55109	66	54901	76	54901	66	69.3333	5.7735	3	3.33333				55023	45	55065	41	55199	52	46	5.56776	3	3.21455				54715	47	54702	47	55244	47	47	0	3	0
	56010	67	55800	74	55800	75	72	4.3589	3	2.51661				55922	45	55965	41	56098	53	46.3333	6.1101	3	3.52767				55435	48	55421	47	55968	49	48	1	3	0.57735
	56911	68	56700	78	56700	68	71.3333	5.7735	3	3.33333				56824	45	56868	42	57001	59	48.6667	9.07377	3	5.23874				56155	49	56142	38	56686	50	45.6667	6.65833	3	3.84419
	57808	68	57600	84	57600	77	76.3333	8.02081	3	4.63081				57723	45	57765	42	57897	58	48.3333	8.5049	3	4.91031				56876	49	56861	47	57408	51	49	2	3	1.1547
	58715	69	58500	79	58500	79	75.6667	5.7735	3	3.33333				58624	46	58670	43	58803	59	49.3333	8.5049	3	4.91031				58316	49	58302	49	58844	49	49	0	3	0
	59615	70	59400	82	59400	74	75.3333	6.1101	3	3.52767				59525	45	59570	44	59703	61	50	9.53939	3	5.50757				59035	48	59019	48	59562	54	50	3.4641	3	2
	60511	70	60301	87	60301	83	80	8.88819	3	5.1316				60421	46	60465	45	60600	60	50.3333	8.3865	3	4.84195				59755	49	59741	48	60288	52	49.6667	2.08167	3	1.20185
	61411	71	61200	89	61200	89	83	10.3923	3	6				61325	46	61367	46	61499	61	51	8.66025	3	5				60475	51	60459	49	61003	52	50.6667	1.52753	3	0.881917
	62315	72	62101	89	62101	81	80.6667	8.5049	3	4.91031				62226	47	62269	46	62403	62	51.6667	8.96289	3	5.17472				61915	45	61901	49	62455	56	50	5.56776	3	3.21455
	63205	72	63000	90	63000	89	83.6667	10.116	3	5.84047				63121	47	63163	46	63293	63	52	9.53939	3	5.50757				62636	51	62623	49	63169	51	50.3333	1.1547	3	0.666667
	64111	73	63901	90	63901	83	82	8.544	3	4.93288				64022	48	64065	47	64200	65	53.3333	10.116	3	5.84047				63356	52	63341	50	63891	52	51.3333	1.1547	3	0.666667
	65007	73	64800	93	64800	91	85.6667	11.0151	3	6.35959				64921	49	64964	47	65095	64	53.3333	9.29157	3	5.36449				64076	53	64062	50	64606	53	52	1.73205	3	1
	65907	73	65701	92	65701	90	85	10.4403	3	6.02771				65820	49	65861	49	65996	65	54.3333	9.2376	3	5.33333				65516	52	65500	51	66049	56	53	2.64575	3	1.52753
	66811	74	66600	94	66600	91	86.3333	10.7858	3	6.22718				66724	49	66766	49	66897	65	54.3333	9.2376	3	5.33333				66236	54	66223	52	66767	54	53.3333	1.1547	3	0.666667
	67709	76	67501	93	67501	91	86.6667	9.29157	3	5.36449				67623	51	67666	50	67795	64	55	7.81025	3	4.50925				66955	54	66943	53	67483	54	53.6667	0.57735	3	0.333333
	68614	77	68401	86	68401	86	83	5.19615	3	3				68526	50	68569	50	68701	65	55	8.66025	3	5				67676	55	67662	43	68207	58	52	7.93725	3	4.58258
	69514	79	69301	97	69301	91	89	9.16515	3	5.2915				69424	51	69469	51	69602	66	56	8.66025	3	5				69115	56	69101	40	69648	56	50.6667	9.2376	3	5.33333
	70407	80	70200	95	70200	80	85	8.66025	3	5				70323	51	70364	52	70495	68	57	9.53939	3	5.50757				69836	55	69823	56	70365	55	55.3333	0.57735	3	0.333333
	71312	81	71101	95	71101	89	88.3333	7.02377	3	4.05518				71222	50	71265	53	71398	65	56	7.93725	3	4.58258				70556	56	70541	55	71083	61	57.3333	3.21455	3	1.85592
	72210	81	72000	92	72000	90	87.6667	5.85947	3	3.38296				72123	51	72166	53	72298	68	57.3333	9.29157	3	5.36449				71276	57	71260	56	71807	61	58	2.64575	3	1.52753
	73110	83	72900	97	72900	94	91.3333	7.37111	3	4.25572				73024	52	73065	53	73195	67	57.3333	8.3865	3	4.84195				72716	57	72703	56	73249	61	58	2.64575	3	1.52753
	74013	84	73801	94	73801	93	90.3333	5.50757	3	3.1798				73926	52	73969	52	74097	68	57.3333	9.2376	3	5.33333				73436	54	73421	47	73958	61	54	7	3	4.04145
	74910	85	74701	94	74701	92	90.3333	4.72582	3	2.72845				74823	53	74866	53	74997	67	57.6667	8.0829	3	4.66667				74155	55	74140	46	74682	63	54.6667	8.5049	3	4.91031
	75813	86	75601	92	75601	92	90	3.4641	3	2				75727	54	75768	53	75900	67	58	7.81025	3	4.50925				74875	51	74862	57	75408	64	57.3333	6.50641	3	3.75648
	76705	85	76501	93	76501	95	91	5.2915	3	3.05505				76620	55	76661	54	76790	68	59	7.81025	3	4.50925				76315	60	76302	58	76851	66	61.3333	4.16333	3	2.4037
	77608	86	77400	91	77400	94	90.3333	4.04145	3	2.33333				77522	55	77565	56	77696	67	59.3333	6.65833	3	3.84419				77036	60	77023	47	77566	67	58	10.1489	3	5.85947
	78509	88	78301	93	78301	95	92	3.60555	3	2.08167				78421	55	78463	57	78596	67	59.6667	6.4291	3	3.71184				77756	60	77745	41	78288	67	56	13.4536	3	7.76745
	79411	87	79202	92	79202	94	91	3.60555	3	2.08167				79324	56	79368	57	79497	68	60.3333	6.65833	3	3.84419				78476	60	78461	59	79008	66	61.6667	3.78594	3	2.18581
	80312	92	80100	93	80100	95	93.3333	1.52753	3	0.881917				80225	55	80267	56	80397	68	59.6667	7.23418	3	4.17665				79916	61	79903	57	80454	68	62	5.56776	3	3.21455
	81208	92	81001	96	81001	90	92.6667	3.05505	3	1.76383				81122	55	81164	57	81295	69	60.3333	7.57188	3	4.37163				80635	60	80619	51	81161	74	61.6667	11.5902	3	6.69162
	82104	93	81901	96	81901	94	94.3333	1.52753	3	0.881917				82019	56	82062	59	82191	70	61.6667	7.37111	3	4.25572				81356	61	81342	60	81888	73	64.6667	7.23418	3	4.17665
	83006	95	82801	94	82801	94	94.3333	0.57735	3	0.333333				82922	56	82964	58	83091	70	61.3333	7.57188	3	4.37163				82075	62	82061	61	82609	73	65.3333	6.65833	3	3.84419
	83911	96	83700	94	83700	93	94.3333	1.52753	3	0.881917				83823	56	83867	59	83997	70	61.6667	7.37111	3	4.25572				83515	62	83502	61	84048	72	65	6.08276	3	3.51188
	84809	95	84601	98	84601	96	96.3333	1.52753	3	0.881917				84723	54	84765	59	84896	71	61.3333	8.73689	3	5.04425				84236	62	84221	59	84766	78	66.3333	10.2144	3	5.89727
	85711	97	85501	96	85501	97	96.6667	0.57735	3	0.333333				85622	56	85666	60	85797	72	62.6667	8.32666	3	4.8074				84955	63	84941	62	85482	80	68.3333	10.116	3	5.84047
	86605	98	86401	93	86401	98	96.3333	2.88675	3	1.66667				86520	55	86562	60	86693	72	62.3333	8.73689	3	5.04425				85675	64	85661	58	86208	81	67.6667	11.9304	3	6.88799

## Sheet: Fig. 4
Traction force microscopy data for Figure 4a-b								Transverse arcs retrofrade flow rate data for Figure 4c-d												Nucleus/cytoplasmic ratios of YAP data for Figure 4e-g
N = 36 cells (WT), 49 cells (Oligo2 KO) and 21 cells								N = 32 filaments (WT), N = 28 (Cald KO) from 4 independent												N = 41 cells (8 kPa WT), 54 (8 kPa Cald KO), 47 (50 kPa WT) and 46 (50 kPa Cald KO) from 3 (8 kPa) and 4 (50 kPa)
(Oligo2 FL-rescue) from 3 independent imaging								imaging experiments												independent experiments
experiments
																			8 kPa								50 kPa
Expt no.	Cell no.	Conrol/ WT U2OS	Oligo2 KO	Oligo2 KO FL-rescue		Cell type	Expt.no.	ROI no.	Scale length	Video time (min)	Arc flow rate (µm/min)	Avg.	SD	N	SEM				Expt. No.	Avg. wt nucleus	Avg. wt cytoplasm	WT YAP (nuclear/cytoplasm)	Expt. No.	Avg. KO nucleus	Avg. KO cytoplasm	KO YAP (nuclear/cytoplasm)	Expt. No.	Avg. wt nucleus	Avg. wt cytoplasm	WT YAP (nuclear/cytoplasm)	Expt. No.	Avg. KO nucleus	Avg. KO cytoplasm	KO YAP (nuclear/cytoplasm)
Expt. 1	1	471.58	214.14	577.28		U2OS WT	Expt. 1	1	10.5	15	0.7	0.484583	0.127279	32	0.0224999				Expt. 1	132.447	96.587	1.37127	Expt. 1	106.758	64.067	1.66635	Expt. 1	142.659	60.257	2.36751	Expt. 1	149.054	61.022	2.44263
	2	272.47	218.39	181.84				2	7.2	10	0.72									105.564	67.436	1.5654		111.9	76.32	1.46619		131.226	31.764	4.13128		106.581	46.459	2.29409
	3	285.7	218.93	379.35				3	7.9	15	0.526667									151.662	123.074	1.23228		106.933	68.837	1.55342		196.526	28.203	6.96827		145.066	91.429	1.58665
	4	453.06	116.14	1157.6			Expt. 2	4	7.5	15	0.5									115.543	118.932	0.971505		97.241	106.764	0.910803		153.611	72.124	2.12982		204.752	143.928	1.4226
	5	227.47	292.46	1478.2				5	6.1	15	0.406667									102.103	159.877	0.638635		105.064	102.486	1.02515		177.051	28.893	6.12782		165.005	108.269	1.52403
	6	355.1	210.92	1091.8				6	6.1	15	0.406667									88.08	99.164	0.888226		108.032	89.345	1.20916		159.853	34.392	4.64797		121.893	86.28	1.41276
	7	234.76	294.59	255.18				7	5.7	15	0.38									79.826	73.073	1.09241		78.887	84.894	0.929241		109.226	52.607	2.07626		138.956	85.535	1.62455
Expt. 2	8	478.47	199.88	506.05				8	4.9	15	0.326667									133.835	156.5	0.855176		78.376	156.469	0.500904		113.239	56.989	1.98703		184.453	72.063	2.55961
	9	902.67	369.94	478.95				9	8.3	15	0.553333									88.967	96.802	0.919062		96.791	157.426	0.614835		161.165	31.892	5.05346		136.53	76.927	1.7748
	10	976.48	248.58	1049.6				10	6.6	15	0.44									113.4	121.913	0.930172		109.445	95.675	1.14392		110.943	26.965	4.11433		198.446	139.171	1.42591
	11	2096.2	288.14	939.14				11	5.7	15	0.38									90.544	97.404	0.929572		110.442	97.313	1.13492		174.021	42.663	4.07897	Expt. 2	89.002	100.583	0.884861
	12	1152.4	126.87	1015.8			Expt. 3	12	6.2	15	0.413333									97.423	83.924	1.16085		77.723	74.641	1.04129	Expt. 2	181.11	126.522	1.43145		129.985	77.657	1.67383
	13	535.52	144.35	693.12				13	6.1	15	0.406667									165.917	85.481	1.94098		95.653	121.059	0.790135		174.257	61.304	2.84251		95.813	80.313	1.19299
	14	1958	257.51	850.72				14	5.8	15	0.386667									150.52	72.976	2.0626		100.567	108.315	0.928468		170.736	110.768	1.54138		173.815	117.842	1.47498
	15	1515.5	144.46	296.28				15	5.4	15	0.36									86.621	49.593	1.74664		139.552	95.68	1.45853		173.722	113.797	1.5266		134.113	136.509	0.982448
	16	900.86	296	349.3				16	10.6	15	0.706667									73.673	80.833	0.911422		80.284	74.184	1.08223		149.217	81.516	1.83052		206.129	128.84	1.59988
	17	965.04	383.57	504.43				17	9.7	15	0.646667									129.761	93.753	1.38407		96.328	90.582	1.06343		152.161	92.806	1.63956		151.086	132.619	1.13925
Expt. 3	18	1212.7	290.73	415.68				18	7.9	15	0.526667									38.821	172.51	0.225036		135.791	167.486	0.81076		233.947	56.977	4.10599		140.742	88.747	1.58588
	19	1678	344.76	549.18				19	7.9	15	0.526667								Expt. 2	122.884	88.65	1.38617		120.134	89.148	1.34758		121.004	83.846	1.44317		151.386	124.797	1.21306
	20	2214.5	294.04	348.77				20	10.8	15	0.72									158.18	82.88	1.90854		206.839	88.517	2.33671		139.889	94.758	1.47628		222.031	183.25	1.21163
	21	969.56	196.02	376.73				21	10.1	15	0.673333									173.278	109.532	1.58199	Expt. 2	133.264	119.223	1.11777		203.93	70.307	2.90056	Expt. 3	111.336	91.282	1.21969
	22	1963.5	224.45					22	10	15	0.666667									176.084	67.421	2.61171		181.194	127.376	1.42251		212.173	85.561	2.47979		136.607	116.872	1.16886
	23	751.51	243.14				Expt. 4	23	4.8	15	0.32									157.731	108.237	1.45727		195.932	92.979	2.10727		226.989	54.205	4.1876		114.864	101.717	1.12925
	24	1237.5	247.68					24	7.5	15	0.5									109.646	99.047	1.10701		114.515	125.043	0.915805		181.48	115.276	1.57431		206.901	97.134	2.13006
	25	743.27	230.02					25	4.7	10	0.47									78.838	97.406	0.809375		136.852	113.991	1.20055		245.404	90.156	2.72199		124.77	92.06	1.35531
	26	468.33	275.36					26	6.3	15	0.42									136.575	88.243	1.54771		126.397	123.469	1.02371		146.034	100.395	1.45459		145.369	59.866	2.42824
	27	969.29	243.94					27	6.1	15	0.406667								Expt. 3	201.755	106.582	1.89296		146.171	81.457	1.79446		163.825	65.29	2.50919		146.019	153.906	0.948754
	28	586.93	193.37					28	3.7	10	0.37									165.299	102.517	1.61241		122.367	144.04	0.849535	Expt. 3	173.83	104.059	1.67049		137.632	141.903	0.969902
	29	733.04	203.73					29	3.8	10	0.38									170.108	121.075	1.40498		159.458	112.27	1.42031		153.398	71.004	2.16041		113.248	144.883	0.781651
	30	474.23	152.75					30	7.6	15	0.506667									162.569	141.349	1.15012		118.118	144.305	0.81853		157.926	72.663	2.1734		116.333	125.612	0.92613
	31	1101.7	343.06					31	6.7	15	0.446667									194.472	167.977	1.15773		150.385	65.477	2.29676		132.47	82.886	1.59822	Expt. 4	166.287	91.964	1.80817
	32	292.25	241.12					32	4.7	15	0.313333									146.919	120.045	1.22387		135.148	77.897	1.73496		163.113	36.136	4.51386		134.739	75.942	1.77424
	33	534.17	86.337			Cald KO	Expt. 1	1	3.5	15	0.233333	0.266044	0.0940659	28	0.0177768					207.961	98.938	2.10193		120.686	142.233	0.848509		150.955	63.504	2.37709		108.299	29.78	3.63664
	34	1343.5	190.46					2	5.4	15	0.36									157.188	94.478	1.66375		144.361	198.064	0.72886		110.441	82.356	1.34102		110.277	46.71	2.36089
	35	857.92	484.29					3	4.9	15	0.326667									171.34	113.814	1.50544		133.044	110.77	1.20108		58.522	33.534	1.74515		97.731	99.091	0.986275
	36	521.22	927.91					4	4.7	15	0.313333									109.725	104.727	1.04772		165.704	130.931	1.26558	Expt. 4	61.192	23.827	2.56818		101.083	99.092	1.02009
	37		530.38					5	6.7	15	0.446667									160.78	111.947	1.43622		151.247	135.624	1.11519		146.397	47.933	3.0542		125.778	109	1.15393
	38		820.28					6	5.3	15	0.353333									213.29	114.306	1.86596	Expt. 3	223.334	134.196	1.66424		90.982	77.695	1.17101		131.624	116.343	1.13134
	39		555.75				Expt. 2	7	5.5	15	0.366667									135.449	138.889	0.975232		164.891	123.65	1.33353		100.641	46.571	2.16102		146.03	82.883	1.76188
	40		441.8					8	5.7	15	0.38									189.356	62.997	3.00579		130.07	114.315	1.13782		147.601	76.327	1.9338		96.51	83.608	1.15432
	41		882.19					9	5.8	15	0.386667									130.331	88.658	1.47004		130.292	128.837	1.01129		203.68	80.397	2.53343		78.708	44.213	1.7802
	42		514.21					10	5.2	15	0.346667													184.227	245.3	0.751027		125.639	119.689	1.04971		120.057	63.524	1.88995
	43		505.08					11	5.9	15	0.393333													144.163	180.222	0.799919		114.745	80.147	1.43168		106.812	88.437	1.20778
	44		721.95					12	5.1	15	0.34													145.956	179.729	0.812089		133.995	106.583	1.25719		190.171	118.363	1.60668
	45		405.8				Expt. 3	13	2.5	15	0.166667													213.035	88.696	2.40186		94.85	55.417	1.71157		124.725	71.668	1.74032
	46		447.46					14	2.7	15	0.18													239.609	137.473	1.74295		96.261	105.513	0.912314		128.319	112.095	1.14473
	47		924.47					15	3.5	15	0.233333													154.093	128.868	1.19574		95.262	40.143	2.37307
	48		379.66					16	3.3	15	0.22													118.345	115.643	1.02337
	49		649.49					17	3.6	15	0.24													142.16	100.408	1.41582
	Total	32434.4	17216.6	13495				18	3.3	15	0.22													144.113	106.038	1.35907
	Avg.	900.956	351.358	642.619				19	2.9	10	0.29													163.291	118.522	1.37773
	N	36	49	21				20	1.4	5	0.28													212.692	96.461	2.20495
	SD	554.748	212.646	355.503			Expt. 4	21	1.5	10	0.15													198.788	116.757	1.70258
	SEM	92.458	30.378	77.5771				22	1	10	0.1													149.496	136.471	1.09544
								23	1.6	10	0.16										Avg.	1.38413				1.2575				2.53372				1.52699
								24	2.5	15	0.166667										SD	0.524514				0.445787				1.35775				0.553216
								25	2.1	15	0.14										N	41				54				47				46
								26	2.2	15	0.146667										SEM	0.0819153				0.0606639				0.198048				0.0815673
								27	3.5	13	0.269231
								28	2.4	10	0.24

## Sheet: Fig. 5
Retraction distance (µm)_Figure 5d							Lo (µm)_Figure 5e							Avg. τ (s)_Figure 5f
Crossbow pattern, transverse arc retraction							Crossbow pattern, transverse arc retraction							Crossbow pattern, transverse arc retraction
Number = 28 cells (WT), 28 (Cald KO) from 3							Number = 20 cells (WT), 23 (Cald KO) from 3							N = 20 (WT), 23 (Cald KO) from 3
independent experiments							independent experiments							independent experiments
Expt. No.	WT		Expt. No.	Cald KO			Expt. No.	WT		Expt. No.	Cald KO			Expt. No.	WT		Expt. No.	Cald KO
	N	Retraction- 60 s		N	Retraction- 60 s			N	Lo		N	Lo			N	τ (s)		N	τ (s)
Expt. 1	1	0.900125	Expt. 1	1	0.664951		Expt. 1	1	1.36645	Expt. 1	1	1.01575		Expt. 1	1	52.3076	Expt. 1	1	48.8467
	2	1.73858		2	1.0695			2	2.09279		2	1.09456			2	35.5459		2	30.9793
	3	1.66102		3	1.04895			3	1.71099		3	1.63844			3	30.9622		3	40.0288
	4	1.41626		4	0.763814			4	3.37799		4	0.976648			4	60.7215		4	51.2724
	5	2.20313		5	0.880291			5	2.5549		5	1.1203			5	46.6263		5	37.2511
	6	2.54478		6	2.74069			6	0.915683		6	3.89803			6	37.8666		6	53.5671
	7	0.753245		7	1.67128			7	2.01448		7	1.63595			7	31.5326		7	15.6444
	8	1.79932		8	1.80083		Expt. 2	8	0.725951		8	2.43777		Expt. 2	8	11.6485		8	42.0279
	9	1.96323		9	0.778669			9	1.04848		9	0.903553			9	17.5048		9	30.4722
	10	1.19264		10	0.39883			10	1.96809		10	0.530495			10	20.6358		10	43.063
	11	1.15294		11	1.96991			11	1.80602		11	2.46431			11	37.3117		11	32.1552
Expt. 2	12	0.667794		12	1.78295		Expt. 3	12	1.46067		12	2.08187		Expt. 3	12	26.7378		12	25.9178
	13	0.964653		13	1.30189			13	1.91985		13	1.81429			13	48.5497		13	43.6488
	14	1.75901		14	1.96995			14	1.35345		14	3.2141			14	24.4133		14	60.5925
	15	0.805	Expt. 2	15	2.90451			15	1.45109	Expt. 2	15	3.44614			15	31.0968	Expt. 2	15	30.3358
	16	0.965306		16	1.98185			16	1.07418		16	2.304			16	28.9174		16	23.4913
	17	1.47525		17	1.59064			17	1.46167		17	1.82254			17	32.8481		17	24.3781
	18	1.35979		18	0.913934			18	2.12198		18	2.95639			18	24.7746		18	19.8745
Expt. 3	19	1.25921		19	1.63894			19	1.00906	Expt. 3	19	1.60802			19	23.4383	Expt. 3	19	52.8781
	20	1.31981		20	2.6756			20	0.87774		20	1.04924			20	22.3514		20	37.3844
	21	1.03279	Expt. 3	21	0.998512						21	1.55824						21	25.8427
	22	1.14236		22	1.08212						22	0.952672						22	21.6969
	23	0.79601		23	0.299384						23	1.1887						23	42.238
	24	0.699025		24	1.24594
	25	1.15646		25	1.49106
	26	1.97388		26	1.33057
	27	0.791814		27	0.847194
	28	0.78924		28	0.948559

## Sheet: Fig. 6
Blind analysis of % myosin filaments distribution in WT and Cald KO cells_Figure 6b
N = 193 (WT) and 267 (Cald KO) from 4 experiments
		Numbers			Total no. of cells	%
		Regular	Intermediate	Irregular		Regular	Intermediate	Irregular
Expt. 1	WT U2OS	12	6	1	19	63.1579	31.5789	5.26316
	Cald KO	2	15	19	36	5.55556	41.6667	52.7778
		Numbers			Total no. of cells	Percentage
		Regular	Intermediate	Irregular		Regular	Intermediate	Irregular
Expt. 2	WT U2OS	24	9	1	34	70.5882	26.4706	2.94118
	Cald KO	4	28	44	76	5.26316	36.8421	57.8947
		Numbers			Total no. of cells	%
		Regular	Intermediate	Irregular		Regular	Intermediate	Irregular
Expt. 3	WT U2OS	40	14	2	56	71.4286	25	3.57143
	Cald KO	1	35	37	73	1.36986	47.9452	50.6849
		Numbers			Total no. of cells	%
		Regular	Intermediate	Irregular		Regular	Intermediate	Irregular
Expt. 4	WT U2OS	64	20	0	84	76.1905	23.8095	0
	Cald KO	3	39	40	82	3.65854	47.561	48.7805
			Expt. 1			Expt. 2			Expt. 3			Expt. 4
		%			%			%			%			Avg.			SD			N			SEM
		Regular	Intermediate	Irregular	Regular	Intermediate	Irregular	Regular	Intermediate	Irregular	Regular	Intermediate	Irregular	Regular	Intermediate	Irregular	Regular	Intermediate	Irregular	Regular	Intermediate	Irregular	Regular	Intermediate	Irregular
	U2OS WT	63.1579	31.5789	5.26316	70.5882	26.4706	2.94118	71.4286	25	3.57143	76.1905	23.8095	0	70.3413	26.7148	2.94394	5.38694	3.42056	2.19388	4	4	4	2.69347	1.71028	1.09694
	Cald KO	5.55556	41.6667	52.7778	5.26316	36.8421	57.8947	1.36986	47.9452	50.6849	3.65854	47.561	48.7805	3.96178	43.5037	52.5345	1.91865	5.28961	3.92873	4	4	4	0.959327	2.64481	1.96437
		Avg.				N
		Regular	Intermediate	Irregular		WT	Cald KO
	U2OS WT	70.3413	26.7148	2.94394		193	267
	Cald KO	3.96178	43.5037	52.5345

## Sheet: Fig. 7
3D-SIM line scans_Figure 7a-b
Line scans obtained after normalizing individual values with highest intensity values of respective line scan
Line scan values for EGFP-α-actinin-1
N = 25 filaments from 3 independent imaging experiments
	Expt. 1																			Expt. 2						Expt. 3
Line scan (μm)	ROI1	ROI2	ROI3	ROI4	ROI5	ROI6	ROI7	ROI8	ROI9	ROI10	ROI11	ROI12	ROI13	ROI14	ROI15	ROI16	ROI17	ROI18	ROI19	ROI20	ROI21	ROI22	ROI23	ROI24	ROI25	ROI26	ROI27	ROI28	ROI29	Avg.	SD	N	SEM
0	0.579246	0.377973	0.377077	0.0789402	0.375449	0.681168	0.850518	0.252749	0.732626	0.539979	0.220235	0.262722	0.398548	0.564472	0.408452	0.536192	0.174206	0.929298	0.254682	0.508241	0.282296	0.6388	0.654456	0.192692	0.586198	0.449459	0.571312	0.536824	0.538402	0.467352	0.205544	29	0.0381686
0.04	0.558255	0.347072	0.244665	0.244347	0.494531	0.34755	0.641218	0.130468	0.896427	0.652521	0.265669	0.429997	0.426747	0.716498	0.473771	0.636641	0.188633	0.696501	0.315912	0.443897	0.338327	0.756757	0.754197	0.271785	0.589966	0.489032	0.705046	0.580446	0.571933	0.489959	0.197237	29	0.0366259
0.08	0.536084	0.408974	0.313437	0.392226	0.527665	0.180417	0.254754	0.16044	0.917391	0.80727	0.373931	0.611997	0.552166	0.860663	0.533103	0.757921	0.298838	0.565262	0.363004	0.398818	0.520997	0.908895	0.870685	0.406624	0.630737	0.536447	0.749103	0.62892	0.605896	0.540437	0.213827	29	0.0397068
0.12	0.547825	0.277682	0.443178	0.294737	0.383472	0.314497	0.0148753	0.285932	0.773017	0.933879	0.494882	0.791829	0.735702	0.972374	0.631921	0.90007	0.46252	0.660725	0.43505	0.454405	0.776241	0.999996	0.973077	0.578215	0.754873	0.644726	0.808718	0.681185	0.643007	0.609262	0.247011	29	0.0458688
0.16	0.660727	0.134926	0.545451	0.156995	0.233942	0.406962	0.140631	0.35755	0.597912	0.999996	0.561868	0.940321	0.907655	1.00001	0.797569	0.976806	0.586304	0.873878	0.619522	0.588804	0.968823	0.932378	0.999992	0.684244	0.92232	0.783066	0.920396	0.761805	0.706024	0.681616	0.276897	29	0.0514186
0.2	0.758907	0.0907803	0.596017	0.128425	0.339578	0.337028	0.451479	0.368144	0.518198	0.997338	0.560997	0.999997	1	0.885795	0.963543	0.99999	0.67827	0.99999	0.869624	0.698136	0.999997	0.757417	0.916776	0.686443	0.999992	0.833806	0.999997	0.824943	0.738483	0.724141	0.275047	29	0.051075
0.24	0.791606	0.370591	0.543122	0.0919497	0.330607	0.306865	0.418888	0.271963	0.497606	0.885324	0.50397	0.915661	0.982487	0.688558	0.999998	0.9258	0.72315	0.885077	1.00001	0.668766	0.866568	0.590031	0.769232	0.635113	0.884969	0.728631	0.99303	0.793658	0.688447	0.681092	0.249263	29	0.0462869
0.28	0.697524	0.808777	0.435427	0.0269214	0.474426	0.618701	0.22154	0.225031	0.434155	0.67439	0.396465	0.683902	0.813676	0.546624	0.853556	0.795365	0.652428	0.595338	0.90931	0.512534	0.597402	0.481239	0.624576	0.594728	0.644338	0.522205	0.981035	0.646741	0.599275	0.588539	0.208176	29	0.0386573
0.32	0.540961	0.835409	0.400825	0.0798138	0.711789	0.897885	0.340111	0.345401	0.344112	0.482537	0.265835	0.407759	0.615608	0.504407	0.625262	0.678782	0.481073	0.34175	0.714524	0.358746	0.342011	0.4138	0.472769	0.529546	0.451728	0.343273	0.978681	0.46263	0.534512	0.500053	0.196958	29	0.0365741
0.36	0.414187	0.406709	0.445579	0.250404	0.766302	0.65137	0.714837	0.710402	0.326976	0.389783	0.156499	0.214871	0.509887	0.493834	0.433351	0.606092	0.335778	0.273177	0.503085	0.302501	0.229239	0.370576	0.334184	0.434656	0.393567	0.271791	0.929594	0.323845	0.514003	0.438175	0.182286	29	0.0338496
0.4	0.404184	0.194363	0.510932	0.325831	0.569429	0.299735	0.901128	0.805728	0.381219	0.393204	0.0953979	0.135666	0.460143	0.449155	0.313525	0.576473	0.261017	0.357211	0.316629	0.345812	0.240029	0.3322	0.26077	0.324763	0.393784	0.301813	0.790523	0.247996	0.466463	0.395004	0.188753	29	0.0350506
0.44	0.459013	0.338858	0.672395	0.568273	0.319831	0.51032	0.708924	0.485194	0.408683	0.401676	0.0782461	0.13208	0.378661	0.390742	0.272514	0.548006	0.270114	0.430678	0.191674	0.396831	0.281739	0.290792	0.270652	0.241307	0.370944	0.325105	0.540698	0.197242	0.440319	0.376604	0.149675	29	0.0277939
0.48	0.4919	0.726197	0.857301	0.968891	0.270152	0.999997	0.364421	0.285146	0.399126	0.393626	0.0927004	0.16591	0.257004	0.356253	0.289282	0.437861	0.291932	0.453068	0.156945	0.408275	0.3191	0.240715	0.321276	0.207112	0.317889	0.308526	0.336723	0.187696	0.478014	0.392519	0.226925	29	0.0421389
0.52	0.541071	0.976156	0.823958	0.999992	0.434705	0.964052	0.293179	0.506459	0.391586	0.353093	0.120633	0.216229	0.165927	0.372033	0.3158	0.306337	0.340718	0.426483	0.20049	0.415148	0.343819	0.185901	0.349255	0.222719	0.267832	0.292571	0.228513	0.209514	0.505469	0.40585	0.242847	29	0.0450956
0.56	0.687268	1.00001	0.618335	0.730748	0.818391	0.534406	0.575434	0.925684	0.36399	0.318012	0.142202	0.249002	0.141449	0.424059	0.304712	0.243556	0.426316	0.472487	0.272619	0.389964	0.34699	0.148518	0.336881	0.282322	0.222328	0.283755	0.220227	0.23569	0.455673	0.41969	0.231494	29	0.0429873
0.6	0.909221	0.678776	0.624018	0.619629	0.999993	0.369046	0.948668	0.999993	0.33631	0.330648	0.155202	0.260244	0.166001	0.485518	0.28625	0.293762	0.495558	0.635085	0.345992	0.365583	0.337675	0.23584	0.294964	0.366317	0.197248	0.327633	0.27387	0.217519	0.413399	0.44724	0.251748	29	0.0467484
0.64	0.999992	0.288299	0.890931	0.688715	0.655621	0.476234	1	0.871594	0.351681	0.394236	0.177364	0.265482	0.262212	0.559888	0.349997	0.395786	0.559203	0.813097	0.453878	0.443124	0.400861	0.437534	0.274959	0.452176	0.212292	0.468913	0.309165	0.157129	0.415452	0.483649	0.238489	29	0.0442863
0.68	0.833313	0.174771	0.999995	0.573733	0.220926	0.430623	0.680745	0.816865	0.445996	0.500151	0.249616	0.289847	0.460035	0.64969	0.548018	0.558623	0.691025	0.903368	0.630655	0.626486	0.538073	0.622101	0.282986	0.500214	0.2576	0.699061	0.303421	0.0991335	0.460663	0.518887	0.224581	29	0.0417037
0.72	0.537057	0.15439	0.804112	0.271888	0.535916	0.253067	0.357821	0.731001	0.545219	0.608904	0.411228	0.338855	0.715598	0.764723	0.813674	0.728938	0.90165	0.926254	0.832904	0.842885	0.648162	0.698782	0.306422	0.489723	0.347905	0.946918	0.371047	0.146739	0.540729	0.571466	0.239388	29	0.0444533
0.76	0.392677	0.181163	0.574746	0.126522	0.608404	0.252552	0.332735	0.521844	0.599347	0.7033	0.651795	0.430099	0.858054	0.856041	0.98816	0.86862	1.00001	0.974976	0.896746	0.999996	0.653455	0.762696	0.369854	0.5393	0.484721	0.999995	0.570681	0.293231	0.67189	0.626331	0.262319	29	0.0487114
0.8	0.384465	0.18278	0.370439	0.228131	0.351008	0.278814	0.493405	0.46388	0.622454	0.774059	0.890436	0.537545	0.830339	0.852969	0.974141	0.90421	0.900151	0.981621	0.813082	0.981033	0.579075	0.900855	0.499016	0.72726	0.638934	0.871388	0.790464	0.536362	0.876559	0.663272	0.246021	29	0.0456849
0.84	0.426048	0.293259	0.286017	0.36922	0.337535	0.285658	0.467162	0.435812	0.701395	0.787424	0.999997	0.587144	0.700962	0.767554	0.839388	0.815384	0.615385	0.894905	0.697168	0.8469	0.463642	0.998796	0.700147	0.929361	0.696743	0.690374	0.90316	0.809399	1	0.667101	0.229322	29	0.0425841
0.88	0.467632	0.347843	0.395462	0.385935	0.50615	0.461503	0.206783	0.558641	0.857523	0.697726	0.912207	0.512396	0.553555	0.695469	0.706719	0.680905	0.377606	0.773746	0.62115	0.639447	0.307218	0.936197	0.832232	1	0.61964	0.620167	0.829422	0.974159	0.864175	0.632469	0.214665	29	0.0398624
0.92	0.509215	0.360952	0.517442	0.310226	0.598199	0.647689	0.11031	0.761907	0.999993	0.549419	0.68718	0.363034	0.425127	0.643668	0.608828	0.649148	0.359241	0.667935	0.551685	0.491992	0.165255	0.740859	0.800352	0.827508	0.467512	0.636867	0.619474	1.01241	0.599828	0.575285	0.209994	29	0.0389949
0.96	0.550798	0.39265	0.554022	0.23094	0.541718	0.606287	0.262248	0.668168	0.994042	0.422234	0.460406	0.247734	0.334653	0.556474	0.500739	0.66262	0.476828	0.559794	0.424407	0.424541	0.129949	0.529865	0.634242	0.55502	0.347315	0.589618	0.403254	0.875425	0.454154	0.496212	0.180999	29	0.0336107
1	0.592381	0.313048	0.392814	0.146787	0.435734	0.40067	0.505514	0.616014	0.839373	0.371871	0.323249	0.195079	0.338156	0.434662	0.374139	0.6151	0.526222	0.420488	0.271028	0.420785	0.165331	0.366535	0.471006	0.372054	0.314051	0.493593	0.257467	0.677893	0.413674	0.416025	0.15392	29	0.0285821
3D-SIM line scans_Figure 7b
Line scans obtained after normalizing individual values with highest intensity values of respective line scan
Line scan values for mCherry-Caldesmon
N = 25 filaments from 3 independent imaging experiments
	Expt. 1																			Expt. 2						Expt. 3
Line scan (μm)	ROI1	ROI2	ROI3	ROI4	ROI5	ROI6	ROI7	ROI8	ROI9	ROI10	ROI11	ROI12	ROI13	ROI14	ROI15	ROI16	ROI17	ROI18	ROI19	ROI20	ROI21	ROI22	ROI23	ROI24	ROI25	ROI26	ROI27	ROI28	ROI29	Avg.	SD	N	SEM
0	0.810953	0.539303	0.838685	0.417822	0.462343	0.801692	0.621632	0.576222	0.284361	0.805761	0.616182	0.149032	0.667962	0.800457	0.359486	0.9219	0.924077	0.943886	1	0.311476	0.63271	0.8376	0.377971	0.377079	0.0789408	0.375451	0.68117	0.850516	0.252751	0.597152	0.259501	29	0.0481881
0.04	0.774612	0.708892	0.728651	0.383806	0.510592	0.838679	0.642072	0.461419	0.402694	0.846025	0.629571	0.155839	0.489794	0.639262	0.355441	0.828564	0.704713	1.01339	0.874772	0.350066	0.508172	0.879895	0.34707	0.244667	0.244349	0.494534	0.347551	0.641217	0.130469	0.55782	0.237822	29	0.0441625
0.08	0.686488	0.836568	0.677522	0.51676	0.484178	0.936034	0.712305	0.380327	0.478444	0.836716	0.742449	0.188362	0.506863	0.535215	0.42228	0.773005	0.581644	1.04744	0.72137	0.455331	0.466558	0.984128	0.408972	0.313439	0.392229	0.527669	0.180417	0.254754	0.160441	0.558893	0.239534	29	0.0444804
0.12	0.623428	0.904953	0.687054	0.699344	0.418273	0.915888	0.790796	0.360366	0.48336	0.754289	0.830435	0.255182	0.539107	0.431699	0.483796	0.781455	0.599568	0.948743	0.560889	0.521515	0.560677	0.969679	0.27768	0.44318	0.29474	0.383474	0.314498	0.0148753	0.285934	0.556375	0.241195	29	0.0447888
0.16	0.604992	0.905848	0.715916	0.768142	0.39966	0.775383	0.758447	0.494329	0.440538	0.691093	0.817996	0.30728	0.500605	0.371635	0.47406	0.741551	0.576967	0.762907	0.388917	0.513502	0.701926	0.820323	0.134925	0.545454	0.156997	0.233944	0.406963	0.140631	0.357553	0.534775	0.221887	29	0.0412035
0.2	0.605415	0.819401	0.69881	0.669376	0.429227	0.609892	0.59507	0.666087	0.447187	0.660983	0.758754	0.425119	0.410765	0.413632	0.42746	0.679753	0.467089	0.574577	0.264661	0.461113	0.763326	0.645403	0.0907798	0.59602	0.128426	0.33958	0.337029	0.451478	0.368146	0.510502	0.181946	29	0.0337865
0.24	0.69253	0.686842	0.677814	0.562105	0.472947	0.53569	0.459709	0.772592	0.54891	0.642484	0.660727	0.566209	0.431763	0.585058	0.435905	0.617637	0.468524	0.536921	0.274279	0.443538	0.736469	0.567734	0.370589	0.543124	0.0919504	0.330609	0.306866	0.418887	0.271965	0.507254	0.157354	29	0.02922
0.28	0.816416	0.679841	0.721722	0.634982	0.508698	0.649127	0.553485	0.795073	0.820356	0.685099	0.622688	0.747572	0.60997	0.801008	0.576493	0.664846	0.661329	0.640729	0.36401	0.523143	0.761394	0.655073	0.808773	0.435429	0.0269216	0.474429	0.618702	0.22154	0.225032	0.596686	0.192575	29	0.0357604
0.32	0.88859	0.787173	0.835543	0.835195	0.548923	0.85854	0.814113	0.864623	1	0.811128	0.747608	0.931864	0.830936	0.966361	0.830922	0.796579	0.899085	0.75655	0.499688	0.723436	0.887541	0.849343	0.835404	0.400827	0.0798144	0.711793	0.897887	0.34011	0.345403	0.743965	0.21653	29	0.0402086
0.36	0.853758	0.858546	0.91341	0.977707	0.627884	1	1	0.982026	0.922424	0.955912	0.8945	1	0.915684	1	1	0.961212	1	0.76616	0.630775	0.943887	0.96324	0.99765	0.406707	0.445581	0.250406	0.766307	0.651372	0.714835	0.710407	0.831393	0.202624	29	0.0376264
0.4	0.757816	0.789713	0.847825	1	0.674786	0.979733	0.960281	1	0.678056	0.969563	0.942015	0.992381	0.773291	0.88537	0.980506	1	0.973853	0.727639	0.679445	1	0.895496	1	0.194362	0.510935	0.325833	0.569433	0.299735	0.901125	0.805733	0.797066	0.228892	29	0.0425043
0.44	0.67083	0.642744	0.701979	0.970232	0.642026	0.795384	0.81462	0.839914	0.50713	0.854614	0.801926	0.868846	0.637086	0.682755	0.770742	0.906792	0.936441	0.70427	0.605966	0.844549	0.77909	0.835241	0.338856	0.672398	0.568277	0.319833	0.510321	0.708922	0.485197	0.704034	0.164681	29	0.0305804
0.48	0.630022	0.59707	0.622084	0.943567	0.625032	0.563035	0.741797	0.6792	0.495396	0.719334	0.64327	0.720651	0.656531	0.567389	0.625521	0.773335	0.886884	0.694091	0.49518	0.646641	0.732011	0.609716	0.726193	0.857305	0.968899	0.270154	1	0.36442	0.285148	0.659996	0.177631	29	0.0329852
0.52	0.660751	0.688383	0.720034	0.905335	0.693262	0.458305	0.774144	0.511634	0.574664	0.816609	0.702056	0.580341	0.796153	0.606196	0.655695	0.757725	0.792733	0.602708	0.6119	0.528563	0.8035	0.492846	0.976151	0.823962	1	0.434708	0.964054	0.293178	0.506463	0.680416	0.172488	29	0.0320302
0.56	0.743988	0.840788	0.9139	0.902082	0.780908	0.552824	0.869299	0.457454	0.59162	1	0.901672	0.527619	0.946255	0.736228	0.774326	0.837362	0.698185	0.525967	0.876009	0.557777	0.902391	0.57883	1	0.618339	0.730753	0.818397	0.534408	0.575432	0.92569	0.748914	0.164294	29	0.0305085
0.6	0.878494	0.955171	1	0.968333	0.816651	0.732991	0.97134	0.61097	0.660884	0.992845	1	0.633472	1	0.827771	0.861511	0.932755	0.672342	0.615729	0.991842	0.663794	0.970581	0.775771	0.678772	0.624021	0.619634	1	0.369047	0.948665	1	0.819772	0.173705	29	0.0322563
0.64	0.997559	1	0.902603	0.982849	0.807305	0.907399	0.962315	0.871746	0.757852	0.739872	0.962124	0.793998	0.82237	0.78051	0.828311	0.974291	0.718252	0.729228	0.830047	0.723725	1	0.935788	0.288298	0.890936	0.68872	0.655625	0.476235	1	0.8716	0.824123	0.162909	29	0.0302515
0.68	1	0.94936	0.692821	0.853406	0.770673	0.950746	0.82202	0.900716	0.79062	0.587666	0.810288	0.751511	0.596234	0.61455	0.695506	0.884669	0.748857	0.814264	0.591448	0.663992	0.921382	0.930728	0.17477	1	0.573738	0.220927	0.430624	0.680743	0.816871	0.732384	0.205715	29	0.0382002
0.72	0.880068	0.776986	0.486686	0.638968	0.679243	0.834014	0.647985	0.623301	0.643889	0.67166	0.693044	0.503584	0.498147	0.404395	0.654563	0.751876	0.6683	0.884279	0.510912	0.550815	0.821884	0.764268	0.154389	0.804116	0.27189	0.53592	0.253068	0.35782	0.731006	0.610244	0.189443	29	0.0351787
0.76	0.769056	0.580494	0.357462	0.526529	0.525731	0.662341	0.566147	0.414443	0.537514	0.801375	0.553789	0.279572	0.543642	0.256493	0.602697	0.691328	0.51214	0.92324	0.59359	0.535647	0.770012	0.569463	0.181162	0.574749	0.126523	0.608408	0.252553	0.332734	0.521847	0.523127	0.18807	29	0.0349237
0.8	0.710181	0.543042	0.319698	0.590395	0.450648	0.569031	0.576551	0.438929	0.505658	0.824116	0.444977	0.256259	0.593876	0.25224	0.481715	0.743147	0.423181	0.834967	0.648879	0.501287	0.768576	0.508411	0.182779	0.370441	0.228133	0.35101	0.278815	0.493404	0.463883	0.494973	0.176899	29	0.0328493
0.84	0.604444	0.646584	0.379538	0.674905	0.523937	0.619524	0.586372	0.585133	0.553853	0.760027	0.57411	0.427848	0.560892	0.344951	0.333645	0.827311	0.482807	0.611738	0.607228	0.383237	0.736829	0.612613	0.293257	0.286019	0.369222	0.337538	0.285659	0.467161	0.435815	0.514214	0.150573	29	0.0279607
0.88	0.457495	0.730144	0.471274	0.621833	0.711031	0.732836	0.578521	0.648718	0.594266	0.691837	0.796463	0.561339	0.510384	0.382569	0.314192	0.813939	0.619619	0.463132	0.535204	0.322019	0.599452	0.724235	0.347841	0.395464	0.385937	0.506153	0.461505	0.206782	0.558645	0.542856	0.1553	29	0.0288386
0.92	0.403953	0.738242	0.550202	0.48874	0.895324	0.781815	0.611358	0.582848	0.557291	0.658785	0.894091	0.566854	0.5213	0.333523	0.453267	0.739425	0.70351	0.57967	0.552324	0.382514	0.39736	0.719677	0.36095	0.517444	0.310228	0.598203	0.647691	0.11031	0.761912	0.566166	0.179607	29	0.0333523
0.96	0.520009	0.73271	0.608539	0.466124	1	0.696534	0.749964	0.416737	0.484386	0.608364	0.864567	0.489026	0.568674	0.337747	0.589372	0.771496	0.702015	0.740706	0.684558	0.472605	0.434771	0.609876	0.392648	0.554025	0.230942	0.541722	0.606289	0.262247	0.668172	0.579477	0.172655	29	0.0320612
1	0.654698	0.666565	0.61215	0.589358	0.941427	0.56436	0.951712	0.332435	0.42411	0.545892	0.885949	0.454011	0.596799	0.433009	0.606329	0.961154	0.594891	0.819398	0.801149	0.48206	0.75876	0.541625	0.313046	0.392816	0.146788	0.435737	0.400671	0.505512	0.616018	0.587187	0.20258	29	0.0376182
3D-SIM individual line scans_Figure 7c, 7d and 7e
	Line scan (μm)	Intensity (a.u.)		Line scan (μm)	Intensity (a.u.)		Line scan (μm)	Intensity (a.u.)
	0	53.587		0	67.258		0	244.343
	0.035714	100.926		0.04	64.164		0.04	269.885
	0.071429	149.449		0.08	179.357		0.08	475.987
	0.107143	105.791		0.12	204.129		0.12	567.063
	0.142857	22.556		0.16	74.175		0.16	412.881
	0.178571	37.083		0.2	62.687		0.2	315.556
	0.214286	118.594		0.24	162.29		0.24	313.191
	0.25	135.041		0.28	227.494		0.28	264.736
	0.285714	60.541		0.32	191.127		0.32	175.293
	0.321429	72.565		0.36	131.584		0.36	159.405
	0.357143	161.691		0.4	90.694		0.4	176.644
	0.392857	179.42		0.44	83.847		0.44	162.581
	0.428571	122.112		0.48	150.797		0.48	168.278
	0.464286	120.486		0.52	177.708		0.52	298.656
	0.5	168.847		0.56	89.422		0.56	440.584
	0.535714	128.273		0.6	88.199		0.6	366.271
	0.571429	50.232					0.64	200.77
	0.607143	9.691e-12					0.68	166.198
							0.72	142.539
							0.76	103.031
							0.8	145.345
							0.84	181.931
							0.88	104.937
							0.92	53.599
							0.96	99.001
							1	170.324
							1.04	206.498
							1.08	250.753
							1.12	288.057
							1.16	277.82
							1.2	226.19
							1.24	141.455
							1.28	47.897

## Sheet: Fig. 8
Blind analysis of % myosin filaments distribution in Cald KO cells rescued using Cald-FL and domain deletion constrcuts_Figure 8b
N = 105 (FL-Cald), 160 (Cald (201-531)), 135 (Cald(1-200)) and 121 (Cald(1-200/374-531)) from 3 independent experiments
		Cell numbers			Total no. of cells	%
		Regular	Intermediate	Irregular		Regular	Intermediate	Irregular
	FL-Cald	22	12	3	37	56.4103	30.7692	7.69231
Expt. 1	Cald(201-531)	1	9	12	22	4.54545	40.9091	54.5455
	Cald(1-200)	8	13	11	32	25	40.625	34.375
	Cald(1-200_374-531)	11	13	4	28	39.2857	46.4286	14.2857
		Cell numbers			Total no. of cells	%
		Regular	Intermediate	Irregular		Regular	Intermediate	Irregular
	FL-Cald	26	8	1	35	74.2857	22.8571	2.85714
Expt. 2	Cald(201-531)	6	25	19	50	12	50	38
	Cald(1-200)	21	15	8	44	47.7273	34.0909	18.1818
	Cald(1-200_374-531)	27	16	7	50	54	32	14
		Cell numbers			Total no. of cells	%
		Regular	Intermediate	Irregular		Regular	Intermediate	Irregular
	FL-Cald	21	11	1	33	63.6364	33.3333	3.0303
Expt. 3	Cald(201-531)	12	30	46	88	13.6364	34.0909	52.2727
	Cald(1-200)	16	37	12	65	27.1186	62.7119	20.339
	Cald(1-200_374-531)	25	15	3	43	58.1395	34.8837	6.97674
			Expt. 1			Expt. 2			Expt. 3
		Percentage			Percentage			Percentage			Avg.			SD			N			SEM
		Regular	Intermediate	Irregular	Regular	Intermediate	Irregular	Regular	Intermediate	Irregular	Regular	Intermediate	Irregular	Regular	Intermediate	Irregular	Regular	Intermediate	Irregular	Regular	Intermediate	Irregular
	FL-Cald	56.4103	30.7692	7.69231	74.2857	22.8571	2.85714	63.6364	33.3333	3.0303	64.7774	28.9866	4.52658	8.99219	5.46087	2.74296	3	3	3	5.19165	3.15283	1.58365
	Cald(201-531)	4.54545	40.9091	54.5455	12	50	38	13.6364	34.0909	52.2727	10.0606	41.6667	48.2727	4.84583	7.98156	8.96872	3	3	3	2.79774	4.60815	5.1781
	Cald(1-200)	25	40.625	34.375	47.7273	34.0909	18.1818	27.1186	62.7119	20.339	33.282	45.8093	24.2986	12.5548	14.9982	8.79282	3	3	3	7.2485	8.65924	5.07654
	Cald(1-200/374-531)	39.2857	46.4286	14.2857	54	32	14	58.1395	34.8837	6.97674	50.4751	37.7708	11.7542	9.90886	7.63526	4.13982	3	3	3	5.72088	4.40822	2.39013
	Total no. of cells							Irregular
		Regular	Intermediate	Irregular	Total			Expt. 1	Expt. 2	Expt. 3
	FL-Cald	69	31	5	105		FL-Cald	7.69231	2.85714	3.0303
	Cald(201-531)	19	64	77	160		Cald(201-531)	54.5455	38	52.2727
	Cald(1-200)	51	59	25	135		Cald(1-200)	34.375	18.1818	20.339
	Cald(1-200/374-531)	63	44	14	121		Cald(1-200/374-531)	14.2857	14	6.97674

## Sheet: Suppl. Fig. 2
Co-sedimentation assay gel quantitation source data_Supplementary Figure 2f-g
The conc. of actin (µM) was obtained by using the formula: Area (Pellet)/ Area (Sup + Pellet)[since the total amount of actin in sup + pellet is 1 µM]
Number of co-sed experiments = 3
		Values obtained by co-sed assay with FL-Caldesmon												Values obtained by co-sed assay with Cald(374-531)
	co-sed 3		co-sed 13		co-sed 23								co-sed 8		co-sed 16		co-sed 28
	Actin conc (µM)	Pellet	Actin conc (µM)	Pellet	Actin conc (µM)	Pellet	Avg.	SD	N	SEM			Actin conc (µM)	Pellet	Actin conc (µM)	Pellet	Actin conc (µM)	Pellet	Mean	SD	N	SEM
	0	0.13	0	0.141004	0	0.117558	0.129521	0.0117302	3	0.00677241			0	0.0938422	0	0.194172	0	0.181372	0.156462	0.0546067	3	0.0315272
	0.5	0.21	0.5	0.247212	0.5	0.197205	0.218139	0.0259778	3	0.0149983			0.5	0.147389	0.5	0.199254	0.5	0.23236	0.193001	0.0428291	3	0.0247274
	1	0.39	1	0.254415	1	0.242008	0.295475	0.0820962	3	0.0473983			1	0.18327	1	0.220173	1	0.271302	0.224915	0.0442074	3	0.0255232
	1.5	0.53	1.5	0.477781	1.5	0.282196	0.429992	0.130631	3	0.07542			1.5	0.207466	1.5	0.26915	1.5	0.441294	0.30597	0.121184	3	0.0699657
Actin	2	0.57	2	0.610114	2	0.337385	0.505833	0.147253	3	0.0850163		Actin	2	0.222184	2	0.343077	2	0.46481	0.343357	0.121313	3	0.0700403
	3	0.86	3	0.642118	3	0.526653	0.676257	0.169275	3	0.097731			3	0.447501	3	0.583294	3	0.630383	0.553726	0.0949587	3	0.0548244
	4	0.93	4	0.799732	4	0.660932	0.796888	0.134556	3	0.0776862			4	0.546023	4	0.758935	4	0.752741	0.6859	0.121176	3	0.0699612
	8	0.97	8	0.933904	8	0.864592	0.922832	0.0535693	3	0.0309283			8	0.860277	8	0.928734	8	0.929869	0.906293	0.0398553	3	0.0230105
	12	0.98	12	0.925748	12	0.871372	0.925707	0.054314	3	0.0313582			12	0.919653	12	0.970761	12	0.958359	0.949591	0.026658	3	0.015391
	co-sed 4		co-sed 18		co-sed 24								co-sed 9		co-sed 17		co-sed 29
	Actin conc (µM)	Pellet	Actin conc (µM)	Pellet	Actin conc (µM)	Pellet	Avg.	SD	N	SEM			Actin conc (µM)	Pellet	Actin conc (µM)	Pellet	Actin conc (µM)	Pellet	Mean	SD	N	SEM
	0	0.202335	0	0.16391	0	0.163116	0.176454	0.0224176	3	0.0129428			0	0.12732	0	0.15523	0	0.221488	0.168013	0.0483682	3	0.0279254
	0.5	0.271075	0.5	0.332046	0.5	0.183054	0.262059	0.0749041	3	0.0432459			0.5	0.193108	0.5	0.262788	0.5	0.28834	0.248079	0.0492904	3	0.0284578
	1	0.374111	1	0.437402	1	0.270344	0.360619	0.0843421	3	0.048695			1	0.302345	1	0.311058	1	0.446695	0.353366	0.0809425	3	0.0467322
	1.5	0.661997	1.5	0.555931	1.5	0.348863	0.522263	0.159259	3	0.091948			1.5	0.480197	1.5	0.486092	1.5	0.550945	0.505745	0.0392553	3	0.0226641
Tpm1.6	2	0.811854	2	0.67136	2	0.453334	0.645516	0.180652	3	0.104299		Tpm1.6	2	0.468247	2	0.460635	2	0.601981	0.510288	0.0794996	3	0.0458991
	3	0.828661	3	0.791916	3	0.517675	0.712751	0.169936	3	0.0981128			3	0.525302	3	0.615665	3	0.708443	0.61647	0.0915731	3	0.0528697
	4	0.962476	4	0.922035	4	0.726366	0.870292	0.126273	3	0.0729039			4	0.800946	4	0.783616	4	0.861127	0.815229	0.0406817	3	0.0234876
	8	0.967658	8	0.974022	8	0.967318	0.969666	0.00377641	3	0.00218031			8	0.966607	8	0.956806	8	0.954441	0.959285	0.00645043	3	0.00372416
	12	0.978399	12	0.990659	12	0.952479	0.973846	0.0194931	3	0.0112543			12	0.980199	12	0.976967	12	0.953497	0.970221	0.0145733	3	0.00841391
	co-sed 5		co-sed 19		co-sed 25								co-sed 10		co-sed 18		co-sed 30
	Actin conc (µM)	Pellet	Actin conc (µM)	Pellet	Actin conc (µM)	Pellet	Avg.	SD	N	SEM			Actin conc (µM)	Pellet	Actin conc (µM)	Pellet	Actin conc (µM)	Pellet	Mean	SD	N	SEM
	0	0.146676	0	0.216891	0	0.123041	0.162203	0.0488134	3	0.0281824			0	0.171144	0	0.156617	0	0.27873	0.202164	0.0667048	3	0.0385121
	0.5	0.357727	0.5	0.31051	0.5	0.161747	0.276661	0.102281	3	0.0590519			0.5	0.268907	0.5	0.248768	0.5	0.297984	0.271886	0.0247431	3	0.0142854
	1	0.546827	1	0.399208	1	0.35875	0.434928	0.0989961	3	0.0571554			1	0.320636	1	0.296142	1	0.422737	0.346505	0.0671453	3	0.0387663
	1.5	0.777567	1.5	0.502536	1.5	0.433295	0.571133	0.182099	3	0.105135			1.5	0.460438	1.5	0.444664	1.5	0.563018	0.489373	0.0642642	3	0.0371029
Tpm2.1	2	0.811854	2	0.659342	2	0.487345	0.652847	0.162352	3	0.0937339		Tpm2.1	2	0.511271	2	0.487365	2	0.639489	0.546042	0.0818057	3	0.0472306
	3	0.953247	3	0.749265	3	0.565869	0.756127	0.19378	3	0.111879			3	0.607789	3	0.60631	3	0.647299	0.620466	0.0232498	3	0.0134233
	4	0.962476	4	0.895404	4	0.807085	0.888322	0.0779371	3	0.044997			4	0.791514	4	0.780082	4	0.880377	0.817324	0.0549034	3	0.0316985
	8	0.967658	8	0.953581	8	0.928679	0.949973	0.0197381	3	0.0113958			8	0.900099	8	0.859865	8	0.930968	0.896978	0.0356543	3	0.020585
	12	0.978399	12	0.969816	12	0.922575	0.95693	0.0300599	3	0.0173551			12	0.920545	12	0.891765	12	0.885112	0.899141	0.0188326	3	0.010873
	co-sed 6		co-sed 20		co-sed 26								co-sed 11		co-sed 22		co-sed 31
	Actin conc (µM)	Pellet	Actin conc (µM)	Pellet	Actin conc (µM)	Pellet	Avg.	SD	N	SEM			Actin conc (µM)	Pellet	Actin conc (µM)	Pellet	Actin conc (µM)	Pellet	Mean	SD	N	SEM
	0	0.127115	0	0.217332	0	0.156711	0.167053	0.045989	3	0.0265518			0	0.151329	0	0.231468	0	0.202805	0.195201	0.0406071	3	0.0234445
	0.5	0.331793	0.5	0.363556	0.5	0.218864	0.304738	0.0760457	3	0.043905			0.5	0.193267	0.5	0.23469	0.5	0.251685	0.226548	0.0300481	3	0.0173483
	1	0.689872	1	0.407352	1	0.307379	0.468201	0.198374	3	0.114531			1	0.26372	1	0.306779	1	0.353123	0.307874	0.0447114	3	0.0258142
	1.5	0.773633	1.5	0.506637	1.5	0.413865	0.564712	0.186783	3	0.107839			1.5	0.399585	1.5	0.455291	1.5	0.644867	0.499915	0.128586	3	0.0742389
Tpm3.2	2	0.811854	2	0.694075	2	0.506169	0.670699	0.154177	3	0.0890143		Tpm3.2	2	0.41976	2	0.592797	2	0.558859	0.523805	0.0916899	3	0.0529372
	3	0.867968	3	0.7087	3	0.569059	0.715242	0.149562	3	0.0863496			3	0.486096	3	0.581138	3	0.684013	0.583749	0.0989841	3	0.0571485
	4	0.962476	4	0.90467	4	0.738831	0.868659	0.11609	3	0.0670244			4	0.734931	4	0.83052	4	0.803015	0.789489	0.0492093	3	0.028411
	8	0.967658	8	0.98764	8	0.952221	0.969173	0.0177577	3	0.0102524			8	0.907833	8	0.94433	8	0.908275	0.920146	0.0209449	3	0.0120926
	12	0.978399	12	0.957202	12	0.959722	0.965108	0.0115791	3	0.0066852			12	0.962393	12	0.931919	12	0.975303	0.956538	0.0222763	3	0.0128612
	co-sed 7		co-sed 15		co-sed 27								co-sed 12		co-sed 18		co-sed 32
	Actin conc (µM)	Pellet	Actin conc (µM)	Pellet	Actin conc (µM)	Pellet	Avg.	SD	N	SEM			Actin conc (µM)	Pellet	Actin conc (µM)	Pellet	Actin conc (µM)	Pellet	Mean	SD	N	SEM
	0	0.131019	0	0.174421	0	0.123019	0.142819	0.0276581	3	0.0159684			0	0.196793	0	0.159046	0	0.174358	0.176732	0.0189855	3	0.0109613
	0.5	0.182762	0.5	0.250806	0.5	0.190854	0.208141	0.0371702	3	0.0214602			0.5	0.223704	0.5	0.190663	0.5	0.227259	0.213875	0.0201807	3	0.0116513
	1	0.273247	1	0.329442	1	0.308149	0.303613	0.0283708	3	0.0163799			1	0.269053	1	0.253105	1	0.290097	0.270752	0.0185543	3	0.0107123
	1.5	0.374705	1.5	0.523824	1.5	0.410111	0.436214	0.0779111	3	0.044982			1.5	0.394262	1.5	0.425532	1.5	0.409192	0.409662	0.0156406	3	0.00903011
Tpm4.2	2	0.487964	2	0.589549	2	0.452857	0.510123	0.0709892	3	0.0409857		Tpm4.2	2	0.449648	2	0.473072	2	0.458883	0.460534	0.011799	3	0.00681218
	3	0.733114	3	0.765396	3	0.628374	0.708961	0.0716329	3	0.0413573			3	0.525228	3	0.537916	3	0.545949	0.536364	0.010447	3	0.00603156
	4	0.775661	4	0.888077	4	0.805445	0.823061	0.0582413	3	0.0336256			4	0.700607	4	0.657631	4	0.710082	0.68944	0.0279518	3	0.016138
	8	0.931215	8	0.954637	8	0.88265	0.922834	0.0367181	3	0.0211992			8	0.922559	8	0.915418	8	0.937432	0.925136	0.0112312	3	0.00648436
	12	0.927665	12	0.933959	12	0.909809	0.923811	0.0125277	3	0.00723289			12	0.928524	12	0.960572	12	0.915177	0.934758	0.0233305	3	0.0134699
3D-SIM line scans_Supplementary Figure 2d-e																																3D-SIM line scans for Supplementary Figure 2d-e
Line scans obtained after normalizing individual values with highest intensity values of respective line scan																																Line scans obtained after normalizing individual values with highest intensity values of respective line scan
Line scan values for GFP-NMIIA RLC																																Line scan values for mCherry-Cald(374-531)
N = 25 filaments from 3 imaging experiments																																N = 25 filaments from 3 imaging experiments
Line scan	ROI1	ROI2	ROI3	ROI4	ROI5	ROI6	ROI7	ROI8	ROI9	ROI10	ROI11	ROI12	ROI13	ROI14	ROI15	ROI16	ROI17	ROI18	ROI19	ROI20	ROI21	ROI22	ROI23	ROI24	ROI25	Mean	SD	N	SEM			Line scan	ROI1	ROI2	ROI3	ROI4	ROI5	ROI6	ROI7	ROI8	ROI9	ROI10	ROI11	ROI12	ROI13	ROI14	ROI15	ROI16	ROI17
0	0.182951	0.137639	0.214034	0.124222	0.281717	0.324649	0.150033	0.133579	0.196906	0.268317	0.463627	0.361141	0.108402	0.323394	0.267255	0.340871	0.12176	0.102913	0.265003	0.286941	0.14474	0.462268	0.196795	0.469525	0.385391	0.252563	0.116277	25	0.0232555			0	0.817584	0.78972	0.806801	0.579259	0.616264	0.755446	0.885948	0.60803	0.729715	0.443608	0.771059	0.574713	0.874209	0.762171	0.679429	0.611047	1
0.012048	0.195818	0.148476	0.211064	0.156763	0.199129	0.292615	0.163994	0.155238	0.223824	0.29994	0.454619	0.392436	0.131149	0.332265	0.267582	0.317879	0.138343	0.10809	0.23301	0.335616	0.134656	0.344494	0.18453	0.394148	0.360529	0.247048	0.0989318	25	0.0197864			0.012048	0.789245	0.778444	0.781678	0.570655	0.541804	0.849736	0.855028	0.594796	0.751818	0.475484	0.760407	0.605008	0.880386	0.750872	0.672336	0.642661	0.981486
0.024096	0.223329	0.160953	0.213114	0.201503	0.16839	0.274709	0.185474	0.177293	0.258741	0.334264	0.444993	0.42723	0.168324	0.335954	0.272495	0.295338	0.159958	0.12037	0.192796	0.387316	0.125998	0.28314	0.185103	0.305243	0.34269	0.249789	0.091668	25	0.0183336			0.024096	0.753871	0.770497	0.750322	0.576188	0.480445	0.93604	0.818827	0.576041	0.780927	0.507344	0.735077	0.643358	0.86137	0.742302	0.659588	0.657343	0.952018
0.036145	0.260923	0.178842	0.227766	0.258598	0.165938	0.280307	0.222116	0.206826	0.301157	0.374526	0.434706	0.468805	0.215684	0.341022	0.283684	0.271238	0.192959	0.133277	0.151175	0.455916	0.123353	0.238489	0.208869	0.21094	0.338536	0.261826	0.0958121	25	0.0191624			0.036145	0.718708	0.7605	0.695449	0.591328	0.43792	0.983758	0.780176	0.553722	0.811959	0.536898	0.700269	0.694784	0.815382	0.741402	0.638351	0.642829	0.918361
0.048193	0.309223	0.208845	0.24614	0.322405	0.170636	0.305603	0.269567	0.244166	0.350834	0.416405	0.431471	0.523968	0.273949	0.357374	0.297098	0.248058	0.253618	0.150461	0.113902	0.557544	0.127141	0.206093	0.241563	0.131866	0.335378	0.283732	0.114265	25	0.0228531			0.048193	0.695123	0.741878	0.638477	0.6101	0.414021	0.994494	0.753196	0.533626	0.839706	0.562107	0.668059	0.750856	0.748788	0.755842	0.617504	0.623567	0.886355
0.060241	0.376979	0.241872	0.275099	0.392599	0.17918	0.353083	0.324686	0.283399	0.407051	0.457316	0.435446	0.58817	0.344581	0.383569	0.324109	0.227753	0.323133	0.172989	0.0949642	0.659846	0.138056	0.204618	0.278569	0.0759665	0.332666	0.315028	0.138257	25	0.0276513			0.060241	0.689421	0.723648	0.589706	0.637652	0.407614	0.993413	0.745418	0.518424	0.86089	0.580604	0.64333	0.801727	0.676574	0.781904	0.604231	0.602431	0.862607
0.072289	0.455368	0.285059	0.329141	0.469839	0.196919	0.424251	0.387097	0.328742	0.474622	0.497058	0.449485	0.654333	0.426707	0.412502	0.380953	0.216908	0.40163	0.198746	0.0935163	0.755561	0.163806	0.211943	0.32391	0.0415976	0.328878	0.356343	0.162506	25	0.0325011			0.072289	0.691567	0.701563	0.557373	0.677357	0.421551	0.968006	0.745005	0.519114	0.87138	0.587412	0.631099	0.836861	0.611064	0.816287	0.607526	0.576176	0.839442
0.084337	0.537498	0.357385	0.388077	0.55181	0.241951	0.50942	0.4591	0.390259	0.557162	0.535725	0.475378	0.719402	0.517222	0.44671	0.445029	0.222173	0.493947	0.232242	0.0986899	0.835681	0.194174	0.225997	0.372055	0.0279413	0.332559	0.406703	0.184582	25	0.0369164			0.084337	0.698364	0.663013	0.525822	0.716516	0.454087	0.934037	0.754543	0.545781	0.875309	0.580598	0.626285	0.856837	0.557157	0.857462	0.616195	0.556099	0.816205
0.096386	0.625716	0.436791	0.452263	0.629558	0.323619	0.607521	0.539359	0.46466	0.646898	0.579848	0.517545	0.783511	0.61447	0.498129	0.518521	0.237247	0.587784	0.273893	0.115057	0.914585	0.229887	0.252039	0.42292	0.0422959	0.341683	0.466232	0.204205	25	0.040841			0.096386	0.70965	0.620555	0.509962	0.747954	0.496198	0.910432	0.774187	0.590511	0.870208	0.56463	0.623685	0.862747	0.515721	0.899113	0.631094	0.547406	0.803913
0.108434	0.717675	0.521829	0.529438	0.702759	0.435998	0.702829	0.619064	0.543245	0.740153	0.634181	0.57054	0.8388	0.716478	0.555653	0.616439	0.275403	0.6812	0.31934	0.154791	0.973487	0.285765	0.28373	0.474187	0.0831389	0.373219	0.533974	0.216379	25	0.0432758			0.108434	0.721733	0.582938	0.540655	0.773799	0.538534	0.900779	0.800141	0.637097	0.863621	0.550709	0.623198	0.858808	0.488666	0.941256	0.659792	0.560955	0.796563
0.120482	0.801836	0.622021	0.609163	0.76895	0.564324	0.800986	0.699144	0.631092	0.830565	0.700121	0.637738	0.867321	0.814548	0.611574	0.719717	0.352798	0.770388	0.370077	0.211258	0.988171	0.351044	0.324923	0.527365	0.147736	0.434785	0.606306	0.217701	25	0.0435402			0.120482	0.736275	0.559708	0.579481	0.796774	0.573456	0.904026	0.828219	0.681024	0.857393	0.551011	0.632585	0.834771	0.482151	0.973019	0.692108	0.593541	0.791463
0.13253	0.873705	0.728243	0.682314	0.830268	0.694349	0.88359	0.780488	0.725122	0.914966	0.773174	0.715714	0.875755	0.899375	0.668876	0.815232	0.442689	0.852241	0.424004	0.278446	1	0.416582	0.389836	0.582869	0.238418	0.525073	0.680453	0.212468	25	0.0424935			0.13253	0.752926	0.541528	0.618662	0.809681	0.601294	0.915082	0.855657	0.724904	0.853077	0.5647	0.649715	0.800616	0.49169	0.990623	0.726263	0.630452	0.793751
0.144578	0.935946	0.823392	0.734012	0.878566	0.81823	0.942153	0.858594	0.813192	0.968995	0.846089	0.794011	0.871548	0.962814	0.730789	0.8906	0.538041	0.92171	0.475395	0.363986	0.992941	0.495626	0.46226	0.63593	0.345629	0.624328	0.748991	0.199069	25	0.0398138			0.144578	0.765574	0.53503	0.66278	0.808776	0.627529	0.939435	0.888529	0.760398	0.854887	0.58692	0.667785	0.765224	0.509436	0.997237	0.766408	0.672417	0.800569
0.156627	0.985186	0.877731	0.7762	0.911712	0.913077	0.977659	0.919972	0.878831	0.99554	0.913525	0.858892	0.844227	0.998962	0.786021	0.957345	0.641525	0.968068	0.515857	0.461643	0.944368	0.587587	0.532188	0.68453	0.454657	0.732509	0.804712	0.178219	25	0.0356438			0.156627	0.779716	0.563429	0.706476	0.798106	0.652338	0.968105	0.920495	0.780278	0.859324	0.632779	0.683697	0.735023	0.527317	1	0.808586	0.718536	0.80857
0.168675	1	0.922897	0.802021	0.926597	0.975176	1	0.959974	0.926599	0.996092	0.961845	0.906746	0.790972	1	0.817328	1	0.738866	0.99568	0.53939	0.564555	0.894103	0.67458	0.592321	0.731084	0.556248	0.83784	0.844437	0.156683	25	0.0313366			0.168675	0.808658	0.602832	0.738419	0.782752	0.68334	0.978699	0.952694	0.79446	0.868638	0.703477	0.699382	0.706992	0.539256	0.992823	0.847911	0.762609	0.81588
0.180723	0.992528	0.952816	0.781505	0.923407	1	0.987933	0.997713	0.964796	0.977514	0.99488	0.935465	0.727536	0.971892	0.830437	0.981966	0.816537	1	0.555758	0.665335	0.82595	0.754228	0.644294	0.775528	0.63478	0.927155	0.864798	0.138203	25	0.0276407			0.180723	0.849959	0.640591	0.74011	0.759152	0.725898	0.985707	0.974945	0.807217	0.882887	0.776985	0.714914	0.684314	0.542515	0.973443	0.886955	0.798054	0.822783
0.192771	0.975943	0.923584	0.745825	0.900791	0.991312	0.937824	1	0.974058	0.93713	1	0.944611	0.66688	0.91914	0.835006	0.944346	0.855656	0.950816	0.553815	0.759726	0.718406	0.827116	0.682265	0.808277	0.684387	0.989686	0.861064	0.126562	25	0.0253124			0.192771	0.89003	0.670458	0.733719	0.733006	0.775468	0.969434	0.988591	0.826292	0.902564	0.845247	0.724179	0.67291	0.535978	0.953659	0.932358	0.823372	0.829234
0.204819	0.919411	0.874834	0.702805	0.8682	0.942432	0.883392	0.972256	0.95446	0.878924	0.975565	0.928819	0.605938	0.846075	0.809278	0.89555	0.855698	0.869115	0.529444	0.837315	0.610521	0.894951	0.685345	0.83593	0.704379	1	0.835225	0.125387	25	0.0250773			0.204819	0.924361	0.698328	0.724837	0.711061	0.824643	0.935673	1	0.85509	0.923713	0.911277	0.720708	0.67395	0.517313	0.936116	0.974134	0.844498	0.829824
0.216867	0.837365	0.822548	0.636329	0.817784	0.855251	0.806641	0.933668	0.921736	0.81235	0.934831	0.896578	0.546029	0.761598	0.754508	0.806829	0.83277	0.771138	0.501704	0.896799	0.500163	0.939935	0.671123	0.848183	0.69673	0.978167	0.79123	0.133807	25	0.0267614			0.216867	0.960985	0.718629	0.708169	0.694309	0.872411	0.905154	0.993379	0.891207	0.945339	0.971407	0.705188	0.682662	0.486286	0.918134	0.991907	0.863087	0.82711
0.228916	0.757261	0.747831	0.562099	0.757191	0.739938	0.72043	0.872284	0.87361	0.748979	0.878269	0.85584	0.496947	0.677722	0.69192	0.703336	0.780315	0.639541	0.463677	0.91799	0.383238	0.945585	0.648759	0.836889	0.657747	0.927746	0.731406	0.146407	25	0.0292814			0.228916	0.992669	0.710304	0.692232	0.685692	0.920357	0.879924	0.984308	0.92325	0.96427	1	0.681553	0.695531	0.445598	0.904989	0.997635	0.880685	0.824091
0.240964	0.668801	0.658388	0.492069	0.688409	0.619904	0.630053	0.798423	0.802492	0.69246	0.813687	0.812824	0.467032	0.601991	0.630974	0.609146	0.700198	0.492587	0.413273	0.914037	0.269492	0.942264	0.603731	0.798269	0.594705	0.843428	0.662345	0.159477	25	0.0318955			0.240964	1	0.689452	0.677184	0.687961	0.96233	0.865889	0.975057	0.94908	0.981163	0.997733	0.651525	0.715123	0.401405	0.895138	1	0.890635	0.817601
0.253012	0.570518	0.573511	0.440346	0.618106	0.506808	0.5526	0.717569	0.722074	0.638312	0.745419	0.769321	0.450051	0.537489	0.573591	0.533904	0.615665	0.35632	0.364168	0.894021	0.182569	0.912535	0.547182	0.739275	0.522538	0.736373	0.592811	0.166945	25	0.0333891			0.253012	0.980922	0.669016	0.662749	0.697216	0.990882	0.858766	0.963274	0.980607	0.992528	0.980605	0.615964	0.739622	0.359962	0.891377	0.977918	0.894737	0.807944
0.26506	0.480213	0.503833	0.40088	0.546652	0.407636	0.48562	0.647593	0.640546	0.590728	0.672489	0.728631	0.440464	0.487795	0.51988	0.468741	0.528922	0.251925	0.319068	0.849268	0.155141	0.827109	0.492637	0.653657	0.448246	0.625404	0.526923	0.161372	25	0.0322744			0.26506	0.954497	0.646672	0.652158	0.711772	1	0.871212	0.944362	1	0.999264	0.948871	0.584068	0.768605	0.328568	0.893109	0.941308	0.893185	0.798035
0.277108	0.406713	0.438313	0.370484	0.48212	0.325474	0.424315	0.58569	0.561085	0.544669	0.60342	0.692734	0.444331	0.457353	0.485275	0.417043	0.442084	0.180183	0.281009	0.77894	0.129474	0.731195	0.44435	0.536862	0.377268	0.524959	0.466614	0.151813	25	0.0303627			0.277108	0.921207	0.621427	0.643429	0.733283	0.989706	0.904674	0.922368	0.986355	1	0.907239	0.561192	0.805989	0.317117	0.899925	0.904022	0.881686	0.786822
0.289157	0.345878	0.379688	0.36683	0.426909	0.277594	0.385642	0.525403	0.488078	0.502173	0.542891	0.659966	0.458485	0.446589	0.481185	0.403489	0.369341	0.123504	0.246557	0.702828	0.114807	0.62602	0.402011	0.417727	0.310588	0.445198	0.417975	0.141688	25	0.0283376			0.289157	0.883928	0.601349	0.629998	0.762429	0.960785	0.940619	0.910019	0.949139	0.995715	0.862951	0.550888	0.849664	0.324406	0.90702	0.857002	0.859318	0.772248
0.301205	0.292131	0.351084	0.381221	0.385635	0.270025	0.374794	0.482017	0.426747	0.459583	0.489732	0.631768	0.478652	0.455842	0.500535	0.410483	0.317129	0.097105	0.22796	0.620672	0.127673	0.496881	0.367385	0.311961	0.2569	0.382454	0.383855	0.130374	25	0.0260748			0.301205	0.848902	0.596976	0.611786	0.790238	0.917003	0.975038	0.896635	0.90114	0.982192	0.820846	0.553114	0.890484	0.352989	0.904305	0.80157	0.820475	0.754121
0.313253	0.257469	0.343935	0.401893	0.361777	0.295958	0.385613	0.454579	0.392017	0.418694	0.452401	0.613347	0.503493	0.485607	0.528333	0.425582	0.298737	0.0995936	0.235743	0.527937	0.143174	0.370922	0.356349	0.242058	0.219916	0.332879	0.36592	0.123857	25	0.0247715			0.313253	0.816942	0.597512	0.601875	0.819811	0.861338	0.990519	0.88671	0.842808	0.970089	0.775458	0.568513	0.927892	0.4038	0.904679	0.750186	0.77541	0.729186
0.325301	0.249845	0.345452	0.438519	0.356477	0.346342	0.413467	0.43538	0.37764	0.385194	0.438833	0.611422	0.538915	0.534952	0.574069	0.469553	0.304449	0.108538	0.246369	0.436865	0.167206	0.265808	0.364484	0.190133	0.200379	0.300592	0.364035	0.130181	25	0.0260361			0.325301	0.79059	0.599597	0.61392	0.847266	0.80281	0.99517	0.885018	0.781167	0.96043	0.732733	0.59237	0.961138	0.474501	0.898855	0.711309	0.725627	0.698033
0.337349	0.24957	0.384161	0.486163	0.368338	0.419804	0.464611	0.430807	0.37556	0.366507	0.446197	0.625582	0.58185	0.601845	0.642061	0.532845	0.337468	0.140756	0.269072	0.357328	0.207297	0.216719	0.382839	0.159782	0.194381	0.279392	0.380837	0.145497	25	0.0290995			0.337349	0.767444	0.613754	0.636668	0.881558	0.751078	1	0.889457	0.735825	0.953478	0.697951	0.627725	0.988718	0.550321	0.882843	0.682958	0.673011	0.663068
0.349398	0.26467	0.457356	0.539423	0.40538	0.509374	0.531031	0.452044	0.393474	0.363946	0.487168	0.658458	0.629785	0.682214	0.713829	0.594827	0.419283	0.209365	0.313593	0.297164	0.247896	0.206918	0.434445	0.169922	0.217662	0.27541	0.418986	0.161581	25	0.0323161			0.349398	0.746847	0.634348	0.665703	0.912325	0.711982	0.9848	0.899906	0.72545	0.941195	0.665054	0.676879	1	0.618063	0.860064	0.661834	0.626863	0.623005
0.361446	0.308503	0.537056	0.608853	0.464699	0.606111	0.601866	0.497526	0.424605	0.380568	0.554528	0.708305	0.682034	0.768389	0.779535	0.664058	0.529978	0.281086	0.360592	0.259887	0.294277	0.199439	0.514565	0.195836	0.27705	0.286868	0.471449	0.179741	25	0.0359483			0.361446	0.73095	0.653387	0.722564	0.942799	0.688338	0.963805	0.908162	0.740123	0.931178	0.639275	0.740287	0.988552	0.668164	0.839288	0.658549	0.583431	0.581408
0.373494	0.362255	0.635918	0.689367	0.537721	0.688549	0.677208	0.551398	0.459933	0.420347	0.635211	0.770914	0.740536	0.849289	0.844268	0.743887	0.647113	0.360653	0.412602	0.24923	0.355724	0.209276	0.598347	0.24692	0.355939	0.311397	0.53416	0.195747	25	0.0391494			0.373494	0.718414	0.679612	0.802202	0.96909	0.677402	0.946338	0.918646	0.762697	0.927589	0.62251	0.808719	0.968333	0.696674	0.815915	0.660826	0.550893	0.541805
0.385542	0.4225	0.750541	0.769063	0.626528	0.74993	0.746944	0.621789	0.508213	0.482631	0.725167	0.839183	0.797359	0.915547	0.905867	0.818652	0.763784	0.451437	0.472942	0.265113	0.418424	0.25214	0.69139	0.339298	0.447561	0.339501	0.60486	0.204221	25	0.0408442			0.385542	0.715367	0.714525	0.876012	0.991841	0.678513	0.941527	0.920937	0.784966	0.922849	0.605482	0.875124	0.945511	0.698231	0.787902	0.662123	0.537418	0.512599
0.39759	0.49533	0.859287	0.845734	0.726177	0.782277	0.807264	0.707135	0.571482	0.561764	0.810749	0.905381	0.851567	0.964197	0.954672	0.868521	0.869069	0.543624	0.536841	0.315044	0.490582	0.304996	0.791003	0.465045	0.564172	0.379253	0.678847	0.202585	25	0.040517			0.39759	0.725795	0.746414	0.932754	1	0.693363	0.937069	0.919147	0.798442	0.910765	0.582658	0.930351	0.919527	0.682227	0.762433	0.670598	0.528928	0.496307
0.409639	0.572324	0.93586	0.917868	0.825193	0.782202	0.856488	0.788041	0.641792	0.65382	0.885549	0.956937	0.898316	0.992818	0.978797	0.894514	0.957555	0.63306	0.605359	0.385287	0.58709	0.376216	0.884004	0.596647	0.692983	0.444184	0.749716	0.18988	25	0.0379761			0.409639	0.737171	0.77477	0.972224	0.999697	0.71348	0.93036	0.91553	0.80511	0.899033	0.561359	0.967346	0.891853	0.656191	0.74251	0.690232	0.529361	0.485851
0.421687	0.645278	0.973076	0.979009	0.904239	0.740725	0.885461	0.859928	0.716675	0.745696	0.937311	0.988625	0.940764	0.994913	0.993117	0.915819	1	0.714593	0.683016	0.473133	0.68444	0.476712	0.948405	0.722624	0.815144	0.526378	0.810603	0.167088	25	0.0334176			0.421687	0.747626	0.802684	1	0.97773	0.725005	0.936287	0.898495	0.800645	0.891049	0.55186	0.978182	0.867604	0.629038	0.722281	0.70509	0.546991	0.493089
0.433735	0.711216	1	1	0.962063	0.66365	0.901985	0.913268	0.799721	0.836348	0.961669	1	0.970379	0.973496	1	0.903837	0.976999	0.793633	0.76857	0.572726	0.773429	0.582742	0.979577	0.830589	0.914385	0.607153	0.855897	0.14003	25	0.028006			0.433735	0.762978	0.826897	0.9954	0.946106	0.723705	0.942136	0.878997	0.789664	0.87173	0.552439	0.964905	0.852295	0.611745	0.698877	0.705555	0.566927	0.518692
0.445783	0.772327	0.978561	0.976871	0.994632	0.559793	0.900808	0.956631	0.888809	0.906579	0.960028	0.989715	0.98926	0.933451	0.974462	0.852265	0.930354	0.855787	0.849894	0.67635	0.842508	0.690217	1	0.919002	0.977417	0.675916	0.882066	0.120115	25	0.024023			0.445783	0.780084	0.844361	0.956175	0.903099	0.715425	0.935645	0.855079	0.774784	0.84537	0.55445	0.932299	0.84824	0.611007	0.678102	0.692972	0.589633	0.546266
0.457831	0.820363	0.893994	0.948054	1	0.440982	0.88359	0.984531	0.963272	0.961383	0.942408	0.958278	1	0.879171	0.93179	0.800161	0.859706	0.875162	0.908989	0.780205	0.909555	0.792967	0.996457	0.980558	1	0.7138	0.889015	0.121936	25	0.0243873			0.457831	0.786111	0.857482	0.918466	0.858174	0.707629	0.925322	0.831369	0.754477	0.817366	0.556433	0.887658	0.846406	0.628663	0.659748	0.680338	0.626462	0.576334
0.46988	0.84594	0.806451	0.883721	0.959147	0.330315	0.858862	0.970385	0.997711	0.996721	0.904642	0.912176	0.999827	0.809741	0.87978	0.735824	0.747108	0.889378	0.964631	0.871765	0.954029	0.886976	0.966028	0.997867	0.990921	0.724205	0.875366	0.141519	25	0.0283037			0.46988	0.788669	0.869727	0.884156	0.803245	0.699299	0.907094	0.806415	0.734021	0.789973	0.552582	0.842842	0.836365	0.664723	0.649208	0.667832	0.666183	0.60691
0.481928	0.858295	0.703775	0.770873	0.884562	0.243731	0.828783	0.938247	1	1	0.854269	0.858639	0.978772	0.728997	0.806876	0.654069	0.623988	0.882939	1	0.941898	0.937414	0.960787	0.931734	1	0.928402	0.704909	0.840878	0.168151	25	0.0336303			0.481928	0.802148	0.883314	0.856279	0.749436	0.683559	0.876183	0.786506	0.721235	0.756721	0.539755	0.811372	0.812048	0.715349	0.643222	0.650661	0.706899	0.635359
0.493976	0.859769	0.575092	0.660592	0.794041	0.192514	0.790705	0.895692	0.984666	0.972142	0.801195	0.800771	0.940164	0.636487	0.708152	0.574642	0.504396	0.822171	0.976384	0.980867	0.916285	0.992155	0.887857	0.978218	0.805394	0.649346	0.787988	0.191702	25	0.0383404			0.493976	0.814648	0.903708	0.831871	0.703714	0.661877	0.837762	0.775589	0.714389	0.72679	0.522906	0.804313	0.780952	0.774423	0.645776	0.631384	0.754656	0.656505
0.506024	0.826057	0.447225	0.554907	0.687887	0.162183	0.741418	0.822009	0.924865	0.923102	0.73321	0.744086	0.892702	0.540319	0.602263	0.502489	0.397794	0.752896	0.941717	1	0.877349	1	0.833249	0.923162	0.653739	0.569536	0.722167	0.210144	25	0.0420288			0.506024	0.816269	0.922866	0.825535	0.672134	0.643309	0.797999	0.762531	0.704876	0.697336	0.50524	0.827754	0.747192	0.834038	0.653269	0.613339	0.805124	0.667932
0.518072	0.76858	0.338347	0.452389	0.568965	0.136933	0.69568	0.723764	0.81795	0.855866	0.659875	0.692976	0.829607	0.440855	0.502703	0.436421	0.302166	0.678434	0.89416	0.971191	0.791313	0.989844	0.777087	0.859626	0.493432	0.47889	0.646282	0.221453	25	0.0442906			0.518072	0.813214	0.940734	0.849941	0.651231	0.632023	0.763354	0.748323	0.693915	0.675957	0.484483	0.876366	0.706	0.893443	0.666707	0.601232	0.855204	0.679083
0.53012	0.708178	0.258906	0.355404	0.447031	0.115175	0.640944	0.622869	0.703951	0.77207	0.588639	0.65031	0.76001	0.342429	0.393945	0.371173	0.217155	0.590711	0.820803	0.904503	0.700384	0.936719	0.717764	0.789988	0.344802	0.391116	0.565799	0.225411	25	0.0450821			0.53012	0.809569	0.963168	0.876925	0.641742	0.625147	0.73358	0.725787	0.688176	0.665636	0.463225	0.929219	0.667799	0.948279	0.687531	0.589195	0.899322	0.694231
0.542169	0.631713	0.180345	0.284089	0.344159	0.106504	0.573984	0.530265	0.598227	0.689006	0.510687	0.617299	0.686181	0.258033	0.282281	0.31572	0.165846	0.498865	0.745682	0.814899	0.606344	0.858782	0.655991	0.709821	0.227092	0.320289	0.488484	0.220653	25	0.0441307			0.542169	0.781365	0.988309	0.907682	0.639671	0.621117	0.712629	0.689938	0.67892	0.668566	0.448418	0.97387	0.646224	0.985681	0.708691	0.575179	0.939351	0.718012
0.554217	0.541183	0.12303	0.251966	0.261422	0.130582	0.504857	0.433763	0.497013	0.60332	0.433163	0.593778	0.619618	0.195919	0.194042	0.273512	0.140771	0.417892	0.67268	0.707274	0.504782	0.77954	0.596447	0.622417	0.136867	0.26111	0.419878	0.205975	25	0.041195			0.554217	0.7264	1	0.940537	0.640095	0.621961	0.707924	0.64384	0.668814	0.67232	0.439575	1	0.641033	1	0.722264	0.560358	0.975815	0.743186
0.566265	0.454873	0.111987	0.220356	0.193287	0.188276	0.437799	0.340743	0.401551	0.523001	0.360378	0.577994	0.559076	0.154923	0.1559	0.232066	0.12441	0.378996	0.609154	0.583769	0.403618	0.699263	0.544647	0.53561	0.0781676	0.215434	0.363411	0.184756	25	0.0369512			0.566265	0.67894	0.985741	0.971379	0.64178	0.629953	0.714335	0.599915	0.662925	0.682563	0.433222	0.998923	0.644317	0.990933	0.716577	0.547505	0.993875	0.776575
0.578313	0.383623	0.103605	0.199651	0.13803	0.27269	0.376926	0.273245	0.330705	0.445158	0.29852	0.568399	0.511574	0.130122	0.150251	0.198569	0.135566	0.352702	0.55045	0.464714	0.314088	0.624083	0.505149	0.453365	0.0568458	0.186076	0.320964	0.16346	25	0.032692			0.578313	0.651739	0.974533	0.989411	0.639006	0.644305	0.72535	0.563453	0.660105	0.69872	0.427623	0.977918	0.64267	0.956042	0.704616	0.545969	0.997468	0.823996
0.590361	0.329793	0.0985961	0.205237	0.105948	0.356058	0.31446	0.228433	0.296771	0.379817	0.247392	0.565337	0.464185	0.114907	0.148539	0.180401	0.176086	0.339686	0.496716	0.368554	0.256728	0.564773	0.468876	0.371131	0.0600067	0.164857	0.292131	0.146454	25	0.0292908			0.590361	0.633081	0.950808	0.98123	0.629531	0.650254	0.737209	0.528274	0.652748	0.719277	0.423763	0.93822	0.644995	0.891758	0.682307	0.564014	1	0.870746
0.60241	0.283366	0.0988122	0.213042	0.0940741	0.425087	0.26158	0.191981	0.280024	0.323491	0.20407	0.570205	0.422617	0.104365	0.1461	0.163137	0.223025	0.369281	0.44762	0.319734	0.202982	0.538207	0.447767	0.292417	0.101826	0.152575	0.275095	0.139172	25	0.0278345			0.60241	0.613367	0.897438	0.969619	0.61294	0.645972	0.747564	0.495832	0.639899	0.726517	0.421474	0.888734	0.642516	0.80152	0.646934	0.584363	0.991555	0.910726
0.614458	0.251083	0.098601	0.225556	0.0874128	0.473484	0.219116	0.163827	0.266146	0.27473	0.174157	0.581103	0.389522	0.096845	0.143563	0.146345	0.286278	0.416646	0.394395	0.318286	0.173525	0.553276	0.453345	0.229926	0.214816	0.148429	0.271216	0.14201	25	0.0284021			0.614458	0.610226	0.847157	0.948894	0.598119	0.62499	0.757666	0.47591	0.629001	0.727663	0.42108	0.842655	0.622829	0.703657	0.59622	0.609188	0.968071	0.937481
0.626506	0.237322	0.100246	0.247622	0.0811549	0.49979	0.178345	0.157631	0.26261	0.236317	0.161558	0.598114	0.357708	0.0930995	0.141233	0.133905	0.379807	0.468285	0.349453	0.342307	0.212819	0.586994	0.460823	0.212717	0.375742	0.155695	0.281252	0.153028	25	0.0306056			0.626506	0.63732	0.80225	0.911186	0.587118	0.593481	0.753086	0.469676	0.611967	0.730605	0.425784	0.810523	0.593408	0.61161	0.537619	0.644078	0.948842	0.962773
0.638554	0.22895	0.108176	0.269495	0.0767538	0.495581	0.142506	0.168175	0.264325	0.209333	0.155209	0.620822	0.317993	0.0949722	0.139234	0.122166	0.481169	0.532288	0.334984	0.40673	0.258781	0.651152	0.485054	0.215275	0.542099	0.172958	0.299767	0.176404	25	0.0352807			0.638554	0.667041	0.754776	0.872645	0.582512	0.55288	0.733016	0.467057	0.581957	0.732869	0.430533	0.790019	0.569186	0.535863	0.477506	0.679088	0.936068	0.974462
[truncated: 12 more columns]

## Sheet: Suppl. Fig. 3
DiAna colocalization analysis of Cald(374-531)-GFP and mRuby-Tpm1.6, Tpm2.1, Tpm3.2 and Tpm4.2 spots_Supplementary Figure 3g
Summary from 5 images Tpm1.6, Tpm2.1, Tpm3.2 and Tpm4.2 3D-SIM cell images from 3 independent imaging experiments
												0 - 0.1	0.1 - 0.2	0.2 - 0.3	0.3 - 0.4	0.4 - 0.5	0.5 - 1.0	> 1.0
		Total	0 - 0.1	0.1 - 0.2	0.2 - 0.3	0.3 - 0.4	0.4 - 0.5	0.5 - 1.0	> 1.0			58.4467	31.5244	8.81777	0.937951	0.0721501	0.108225	0.0927644				0 - 0.1	0.1 - 0.2	0.2 - 0.3	0.3 - 0.4	0.4 - 0.5	0.5 - 1.0	> 1.0
	Expt. 1	19404	11341	6117	1711	182	14	21	18			59.3096	30.1422	8.49225	1.49838	0.387366	0.153244	0.0170271			Tpm1.6	62.6516	29.4437	6.57946	0.837598	0.196944	0.179577	0.111154
		23492	13933	7081	1995	352	91	36	4			64.3892	27.9058	6.02258	0.883997	0.347896	0.399224	0.0513288			Tpm2.1	64.8097	28.8521	5.36202	0.709201	0.159021	0.120267	0.0117356
Tpm1.6	Expt. 2	17534	11290	4893	1056	155	61	70	9			69.2735	26.4209	3.42884	0.410991	0.101769	0.0861124	0.277908			Tpm3.2	66.7897	29.0781	3.76303	0.230142	0.0469534	0.0456562	0.0470625
		25548	17698	6750	876	105	26	22	71			61.839	31.2251	6.13583	0.456668	0.0755391	0.151078	0.116742			Tpm4.2	56.908	33.7055	7.40069	1.00356	0.351798	0.470231	0.160179
	Expt. 3	29124	18010	9094	1787	133	22	44	34		Mean	62.6516	29.4437	6.57946	0.837598	0.196944	0.179577	0.111154
		115102	72272	33935	7425	927	214	193	136		SD	4.36977	2.20757	2.1853	0.440443	0.156858	0.126073	0.100766
											N	5	5	5	5	5	5	5
											SEM	1.95422	0.987256	0.977295	0.196972	0.0701491	0.0563814	0.045064
												0 - 0.1	0.1 - 0.2	0.2 - 0.3	0.3 - 0.4	0.4 - 0.5	0.5 - 1.0	> 1.0
		Total	0 to 0.1	0.1 to 0.2	0.2 to 0.3	0.3 to 0.4	0.4 t0 0.5	0.5 to 1.0	> 1.0			60.8114	31.3629	5.53557	1.47482	0.483613	0.39968	0.0519584
	Expt. 1	25050	15215	7847	1385	369	121	100	13			68.0648	27.7455	3.90881	0.238742	0.0374497	0.00468121	0
		21362	14540	5927	835	51	8	1	0			65.157	29.5772	4.97758	0.237028	0.0320307	0.0192184	0
Tpm2.1	Expt. 2	15610	10171	4617	777	37	5	3	0			61.55	29.6373	7.98683	0.721876	0.040425	0.0635251	0
		17316	10658	5132	1383	125	7	11	0			68.4653	25.9374	4.40129	0.873539	0.201586	0.114232	0.00671953
	Expt. 3	14882	10189	3860	655	130	30	17	1		Mean	64.8097	28.8521	5.36202	0.709201	0.159021	0.120267	0.0117356
		94220	60773	27383	5035	712	171	132	14		SD	3.5599	2.07163	1.58921	0.514203	0.195028	0.16194	0.0226727
											N	5	5	5	5	5	5	5
											SEM	1.59204	0.926462	0.710717	0.229959	0.087219	0.0724219	0.0101396
												0 - 0.1	0.1 - 0.2	0.2 - 0.3	0.3 - 0.4	0.4 - 0.5	0.5 - 1.0	> 1.0
		Total	0 to 0.1	0.1 to 0.2	0.2 to 0.3	0.3 to 0.4	0.4 t0 0.5	0.5 to 1.0	> 1.0			67.848	29.7309	2.18479	0.122304	0.022237	0.0305759	0.0611519
	Expt. 1	35976	24409	10696	786	44	8	11	22			69.1972	27.7197	3.03006	0.0285854	0	0.00816727	0.0163345
		24488	16945	6788	742	7	0	2	4			64.3934	29.426	5.66584	0.403741	0.0504677	0.013458	0.0471032
Tpm3.2	Expt. 2	29722	19139	8746	1684	120	15	4	14			71.8422	25.5099	2.5048	0.110601	0.0130119	0.0227709	0
	Expt. 3	30742	22085	7842	770	34	4	7	0			60.6677	33.004	5.42969	0.485478	0.14905	0.153309	0.110723
		23482	14246	7750	1275	114	35	36	26		Mean	66.7897	29.0781	3.76303	0.230142	0.0469534	0.0456562	0.0470625
		144410	96824	41822	5257	319	62	60	66		SD	4.34925	2.76302	1.65904	0.20117	0.0600077	0.0607914	0.0430415
											N	5	5	5	5	5	5	5
											SEM	1.94504	1.23566	0.741946	0.0899659	0.0268362	0.0271868	0.0192487
												0 - 0.1	0.1 - 0.2	0.2 - 0.3	0.3 - 0.4	0.4 - 0.5	0.5 - 1.0	> 1.0
		Total	0 to 0.1	0.1 to 0.2	0.2 to 0.3	0.3 to 0.4	0.4 t0 0.5	0.5 to 1.0	> 1.0			64.972	28.098	6.25834	0.538208	0.062272	0.035584	0.035584
	Expt. 1	22482	14607	6317	1407	121	14	8	8			68.2492	27.7333	3.81365	0.129716	0.0370617	0.0296494	0.00741235
		26982	18415	7483	1029	35	10	8	2			65.9397	27.616	5.21654	0.808123	0.160588	0.18649	0.0725238
Tpm4.2	Expt. 2	19304	12729	5331	1007	156	31	36	14			29.018	57.1376	12.8171	0.611033	0.187448	0.172842	0.055991
	Expt. 3	41078	11920	23471	5265	251	77	71	23			56.3611	27.9427	8.89786	2.93072	1.31162	1.92659	0.629384
		20814	11731	5816	1852	610	273	401	131		Mean	56.908	33.7055	7.40069	1.00356	0.351798	0.470231	0.160179
		130660	69402	48418	10560	1173	405	524	178		SD	16.2279	13.1003	3.55391	1.10526	0.540303	0.817459	0.263417
											N	5	5	5	5	5	5	5
											SEM	7.25733	5.85861	1.58936	0.494286	0.241631	0.365579	0.117804

[truncated: 5 more sheets: Suppl. Fig. 5, Suppl. Fig. 6, Suppl. Fig. 7, Suppl. Fig. 9, Suppl. Fig. 11]
